# Supplementary material for: Splicing dysregulation contributes to the pathogenicity of several F9 exonic point variants
Source: Mol Genet Genomic Med. 2019 Jun 30;7(8):e840. doi: 10.1002/mgg3.840 (PMC6687662; doi:10.1002/mgg3.840)
Supplement: Supplementary file 1 [file MGG3-7-e840-s001.xls]

## Sheet: F9 exonic point s
Table S1
1-Non-synonymous; 2-synonymous	Variant	Disease-associated (Y-Yes, N-No)	Amino acid # after cleavage ("legacy")	Nucleotide # (w/o leader after cleavage, "legacy")	Amino acid # (with leader)	Nucleotide # (with leader)	Position in the codon	Codon (Wild-type)	Codon (Variant)	Coded amino acid (Wild-type)	Coded amino acid (Variant)
Disease-causing variants
1	c.19A>T	Y	-40	-120	7	19	1	ATC	TTC	I	F
1	c.50T>A	Y	-30	-89	17	50	2	ATC	AAC	I	N
1	c.71T>C	Y	-23	-68	24	71	2	CTC	CCC	L	P
1	c.82T>T	Y	-19	-57	28	82	1	TGT	CGT	C	R
1	c.83T>T	Y	-19	-56	28	83	2	TGT	TAT	C	Y
1	c.84T>T	Y	-19	-55	28	84	3	TGT	TGG	C	W
1	c.88T>G	Y	-17	-51	30	88	1	GTT	ATT	V	I
1	c.109T>G	Y	-10	-30	37	109	1	GCC	ACC	A	T
1	c.110T>G	Y	-10	-29	37	110	2	GCC	GTC	A	V
1	c.110T>G	Y	-10	-29	37	110	2	GCC	GAC	A	D
1	c.127T>C	Y	-4	-12	43	127	1	CGG	TGG	R	W
1	c.128T>C	Y	-4	-11	43	128	2	CGG	CAG	R	Q
1	c.128T>C	Y	-4	-11	43	128	2	CGG	CTG	R	L
1	c.135T>A	Y	-2	-4	45	135	3	AAG	AAC	K	N
1	c.135T>A	Y	-2	-4	45	135	3	AAG	AAT	K	N
1	c.137T>A	Y	-1	-2	46	137	2	AGG	ACG	R	T
1	c.138T>A	Y	-1	-1	46	138	3	AGG	AGT	R	S
1	c.138T>A	Y	-1	-1	46	138	3	AGG	AGC	R	S
1	c.142T>A	Y	2	4	48	142	1	AAT	GAT	N	D
1	c.142T>A	Y	2	4	48	142	1	AAT	TAT	N	Y
1	c.143T>A	Y	2	5	48	143	2	AAT	ATT	N	I
1	c.145T>T	Y	3	7	49	145	1	TCA	CCA	S	P
1	c.148T>G	Y	4	10	50	148	1	GGT	AGT	G	S
1	c.151T>A	Y	5	13	51	151	1	AAA	GAA	K	E
1	c.155T>T	Y	6	17	52	155	2	TTG	TCG	L	S
1	c.157T>G	Y	7	19	53	157	1	GAA	AAA	E	K
1	c.158T>G	Y	7	20	53	158	2	GAA	GGA	E	G
1	c.158T>G	Y	7	20	53	158	2	GAA	GCA	E	A
1	c.160T>G	Y	8	22	54	160	1	GAG	CAG	E	Q
1	c.161T>G	Y	8	23	54	161	2	GAG	GCG	E	A
1	c.161T>G	Y	8	23	54	161	2	GAG	GGG	E	G
1	c.162T>G	Y	8	24	54	162	3	GAG	GAC	E	D
1	c.163T>T	Y	9	25	55	163	1	TTT	ATT	F	I
1	c.164T>T	Y	9	26	55	164	2	TTT	TGT	F	C
1	c.172T>G	Y	12	34	58	172	1	GGG	AGG	G	R
1	c.172T>G	Y	12	34	58	172	1	GGG	CGG	G	R
1	c.173T>G	Y	12	35	58	173	2	GGG	GAG	G	E
1	c.173T>G	Y	12	35	58	173	2	GGG	GTG	G	V
1	c.173T>G	Y	12	35	58	173	2	GGG	GCG	G	A
1	c.187T>G	Y	17	49	63	187	1	GAA	AAA	E	K
1	c.188T>G	Y	17	50	63	188	2	GAA	GGA	E	G
1	c.188T>G	Y	17	50	63	188	2	GAA	GTA	E	V
1	c.191T>T	Y	18	53	64	191	2	TGT	TAT	C	Y
1	c.197T>G	Y	20	59	66	197	2	GAA	GTA	E	V
1	c.199T>G	Y	21	61	67	199	1	GAA	AAA	E	K
1	c.205T>T	Y	23	67	69	205	1	TGT	CGT	C	R
1	c.205T>T	Y	23	67	69	205	1	TGT	GGT	C	G
1	c.206T>T	Y	23	68	69	206	2	TGT	TAT	C	Y
1	c.212T>T	Y	25	74	71	212	2	TTT	TGT	F	C
1	c.212T>T	Y	25	74	71	212	2	TTT	TCT	F	S
1	c.214T>G	Y	26	76	72	214	1	GAA	CAA	E	Q
1	c.217T>G	Y	27	79	73	217	1	GAA	AAA	E	K
1	c.218T>G	Y	27	80	73	218	2	GAA	GCA	E	A
1	c.218T>G	Y	27	80	73	218	2	GAA	GTA	E	V
1	c.219T>G	Y	27	81	73	219	3	GAA	GAC	E	D
1	c.219T>G	Y	27	81	73	219	3	GAA	GAT	E	D
1	c.224T>C	Y	29	86	75	224	2	CGA	CCA	R	P
1	c.224T>C	Y	29	86	75	224	2	CGA	CAA	R	Q
1	c.226T>G	Y	30	88	76	226	1	GAA	CAA	E	Q
1	c.228T>G	Y	30	90	76	228	3	GAA	GAC	E	D
1	c.235T>G	Y	33	97	79	235	1	GAA	AAA	E	K
1	c.235T>G	Y	33	97	79	235	1	GAA	CAA	E	Q
1	c.236T>G	Y	33	98	79	236	2	GAA	GCA	E	A
1	c.237T>G	Y	33	99	79	237	3	GAA	GAC	E	D
1	c.251T>A	Y	38	113	84	251	2	ACA	ATA	T	I
1	c.251T>A	Y	38	113	84	251	2	ACA	AGA	T	R
1	c.259T>T	Y	41	121	87	259	1	TTT	GTT	F	V
1	c.260T>T	Y	41	122	87	260	2	TTT	TGT	F	C
1	c.262T>T	Y	42	124	88	262	1	TGG	CGG	W	R
1	c.271T>T	Y	45	133	91	271	1	TAT	AAT	Y	N
1	c.271T>T	Y	45	133	91	271	1	TAT	GAT	Y	D
1	c.272T>T	Y	45	134	91	272	2	TAT	TGT	Y	C
1	c.277T>G	Y	47	139	93	277	1	GAT	AAT	D	N
1	c.277T>G	Y	47	139	93	277	1	GAT	CAT	D	H
1	c.278T>G	Y	47	140	93	278	2	GAT	GGT	D	G
1	c.279T>G	Y	47	141	93	279	3	GAT	GAA	D	E
1	c.280T>G	Y	48	142	94	280	1	GGA	AGA	G	R
1	c.281T>G	Y	48	143	94	281	2	GGA	GTA	G	V
1	c.284T>G	Y	49	146	95	284	2	GAT	GGT	D	G
1	c.287T>C	Y	50	149	96	287	2	CAG	CCG	Q	P
1	c.288T>C	Y	50	150	96	288	3	CAG	CAC	Q	H
1	c.289T>T	Y	51	151	97	289	1	TGT	CGT	C	R
1	c.289T>T	Y	51	151	97	289	1	TGT	AGT	C	S
1	c.291T>T	Y	51	153	97	291	3	TGT	TGG	C	W
1	c.301T>C	Y	55	163	101	301	1	CCA	GCA	P	A
1	c.301T>C	Y	55	163	101	301	1	CCA	TCA	P	S
1	c.302T>C	Y	55	164	101	302	2	CCA	CTA	P	L
1	c.302T>C	Y	55	164	101	302	2	CCA	CGA	P	R
1	c.304T>T	Y	56	166	102	304	1	TGT	AGT	C	S
1	c.304T>T	Y	56	166	102	304	1	TGT	CGT	C	R
1	c.305T>T	Y	56	167	102	305	2	TGT	TAT	C	Y
1	c.305T>T	Y	56	167	102	305	2	TGT	TTT	C	F
1	c.313T>G	Y	58	175	105	313	1	GGC	AGC	G	S
1	c.314T>G	Y	59	176	105	314	2	GGC	GTC	G	V
1	c.316T>G	Y	60	178	106	316	1	GGC	CGC	G	R
1	c.316T>G	Y	60	178	106	316	1	GGC	TGC	G	C
1	c.316T>G	Y	60	178	106	316	1	GGC	AGC	G	S
1	c.317T>G	Y	60	179	106	317	2	GGC	GAC	G	D
1	c.323T>T	Y	62	185	108	323	2	TGC	TAC	C	Y
1	c.323T>T	Y	62	185	108	323	2	TGC	TTC	C	F
1	c.323T>T	Y	62	185	108	323	2	TGC	TCC	C	S
1	c.324T>T	Y	62	186	108	324	3	TGC	TGG	C	W
1	c.328T>G	Y	64	190	110	328	1	GAT	AAT	D	N
1	c.329T>G	Y	64	191	110	329	2	GAT	GGT	D	G
1	c.335T>A	Y	66	197	112	335	2	ATT	AAT	I	N
1	c.335T>A	Y	66	197	112	335	2	ATT	ACT	I	T
1	c.339T>A	Y	67	201	113	339	3	AAT	AAA	N	K
1	c.344T>T	Y	69	206	115	344	2	TAT	TGT	Y	C
1	c.349T>T	Y	71	211	117	349	1	TGT	AGT	C	S
1	c.349T>T	Y	71	211	117	349	1	TGT	CGT	C	R
1	c.350T>T	Y	71	212	117	350	2	TGT	TAT	C	Y
1	c.350T>T	Y	71	212	117	350	2	TGT	TTT	C	F
1	c.352T>T	Y	72	214	118	352	1	TGG	AGG	W	R
1	c.355T>T	Y	73	217	119	355	1	TGT	CGT	C	R
1	c.356T>T	Y	73	218	119	356	2	TGT	TAT	C	Y
1	c.356T>T	Y	73	218	119	356	2	TGT	TTT	C	F
1	c.365T>G	Y	76	227	122	365	2	GGA	GTA	G	V
1	c.368T>T	Y	77	230	123	368	2	TTT	TCT	F	S
1	c.368T>T	Y	77	230	123	368	2	TTT	TGT	F	C
1	c.370T>G	Y	78	232	124	370	1	GAA	AAA	E	K
1	c.373T>G	Y	79	235	125	373	1	GGA	AGA	G	R
1	c.374T>G	Y	79	236	125	374	2	GGA	GTA	G	V
1	c.374T>G	Y	79	236	125	374	2	GGA	GAA	G	E
1	c.383T>T	Y	82	245	128	383	2	TGT	TCT	C	S
1	c.400T>T	Y	88	262	134	400	1	TGT	CGT	C	R
1	c.401T>T	Y	88	263	134	401	2	TGT	TCT	C	S
1	c.401T>T	Y	88	263	134	401	2	TGT	TAT	C	Y
1	c.407T>A	Y	90	269	136	407	2	ATT	ACT	I	T
1	c.412T>A	Y	92	274	138	412	1	AAT	CAT	N	H
1	c.413T>A	Y	92	275	138	413	2	AAT	AGT	N	S
1	c.414T>A	Y	92	276	138	414	3	AAT	AAA	N	K
1	c.415T>G	Y	93	277	139	415	1	GGC	AGC	G	S
1	c.416T>G	Y	93	278	139	416	2	GGC	GAC	G	D
1	c.420T>A	Y	94	282	140	420	3	AGA	AGT	R	S
1	c.421T>T	Y	95	283	141	421	1	TGC	CGC	C	R
1	c.422T>T	Y	95	284	141	422	2	TGC	TAC	C	Y
1	c.423T>T	Y	95	285	141	423	3	TGC	TGG	C	W
1	c.424T>G	Y	96	286	142	424	1	GAG	AAG	E	K
1	c.427T>C	Y	97	289	143	427	1	CAG	GAG	Q	E
1	c.427T>C	Y	97	289	143	427	1	CAG	AAG	Q	K
1	c.433T>T	Y	99	295	145	433	1	TGT	CGT	C	R
1	c.434T>T	Y	99	296	145	434	2	TGT	TAT	C	Y
1	c.457T>G	Y	107	319	153	457	1	GTG	ATG	V	M
1	c.464T>T	Y	109	326	155	464	2	TGC	TAC	C	Y
1	c.464T>T	Y	109	326	155	464	2	TGC	TCC	C	S
1	c.464T>T	Y	109	326	155	464	2	TGC	TTC	C	F
1	c.466T>T	Y	110	328	156	466	1	TCC	CCC	S	P
1	c.470T>T	Y	111	332	157	470	2	TGT	TAT	C	Y
1	c.478T>G	Y	114	340	160	478	1	GGA	AGA	G	R
1	c.479T>G	Y	114	341	160	479	2	GGA	GCA	G	A
1	c.479T>G	Y	114	341	160	479	2	GGA	GTA	G	V
1	c.479T>G	Y	114	341	160	479	2	GGA	GAA	G	E
1	c.482T>T	Y	115	344	161	482	2	TAT	TGT	Y	C
1	c.487T>C	Y	117	349	163	487	1	CTT	TTT	L	F
1	c.496T>A	Y	120	358	166	496	1	AAC	TAC	N	Y
1	c.501T>C	Y	121	363	167	501	3	CAG	CAT	Q	H
1	c.505T>T	Y	123	367	169	505	1	TCC	CCC	S	P
1	c.506T>T	Y	123	368	169	506	2	TCC	TGC	S	C
1	c.508T>T	Y	124	370	170	508	1	TGT	CGT	C	R
1	c.509T>T	Y	124	371	170	509	2	TGT	TAT	C	Y
1	c.520T>G	Y	128	382	174	520	1	GTG	ATG	V	M
1	c.529T>C	Y	131	391	177	529	1	CCA	TCA	P	S
1	c.532T>T	Y	132	394	178	532	1	TGT	CGT	C	R
1	c.533T>T	Y	132	395	178	533	2	TGT	TAT	C	Y
1	c.533T>T	Y	132	395	178	533	2	TGT	TTT	C	F
1	c.534T>T	Y	132	396	178	534	3	TGT	TGG	C	W
1	c.535T>G	Y	133	397	179	535	1	GGA	AGA	G	R
1	c.571T>C	Y	145	433	191	571	1	CGT	TGT	R	C
1	c.572T>C	Y	145	434	191	572	2	CGT	CCT	R	P
1	c.572T>C	Y	145	434	191	572	2	CGT	CTT	R	L
1	c.572T>C	Y	145	434	191	572	2	CGT	CAT	R	H
1	c.676T>C	Y	180	538	226	676	1	CGG	GGG	R	G
1	c.676T>C	Y	180	538	226	676	1	CGG	TGG	R	W
1	c.677T>C	Y	180	539	226	677	2	CGG	CCG	R	P
1	c.677T>C	Y	180	539	226	677	2	CGG	CTG	R	L
1	c.677T>C	Y	180	539	226	677	2	CGG	CAG	R	Q
1	c.679T>G	Y	181	541	227	679	1	GTT	TTT	V	F
1	c.680T>G	Y	181	542	227	680	2	GTT	GAT	V	D
1	c.682T>G	Y	182	544	228	682	1	GTT	CTT	V	L
1	c.682T>G	Y	182	544	228	682	1	GTT	TTT	V	F
1	c.685T>G	Y	183	547	229	685	1	GGT	AGT	G	S
1	c.688T>G	Y	184	550	230	688	1	GGA	AGA	G	R
1	c.698T>G	Y	187	560	233	698	2	GCC	GAC	A	D
1	c.706T>G	Y	190	568	236	706	1	GGT	TGT	G	C
1	c.707T>G	Y	190	569	236	707	2	GGT	GAT	G	D
1	c.709T>C	Y	191	571	237	709	1	CAA	AAA	Q	K
1	c.712T>T	Y	192	574	238	712	1	TTC	GTC	F	V
1	c.715T>C	Y	193	577	239	715	1	CCT	TCT	P	S
1	c.716T>C	Y	193	578	239	716	2	CCT	CGT	P	R
1	c.718T>T	Y	194	580	240	718	1	TGG	AGG	W	R
1	c.718T>T	Y	194	580	240	718	1	TGG	CGG	W	R
1	c.719T>T	Y	194	581	240	719	2	TGG	TTG	W	L
1	c.720T>T	Y	194	582	240	720	3	TGG	TGT	W	C
1	c.721T>C	Y	195	583	241	721	1	CAG	AAG	Q	K
1	c.723T>C	Y	195	585	241	723	3	CAG	CAC	Q	H
1	c.724T>G	Y	196	586	242	724	1	GTT	ATT	V	I
1	c.731T>T	Y	198	593	244	731	2	TTG	TGG	L	W
1	c.754T>T	Y	206	616	252	754	1	TGT	CGT	C	R
1	c.755T>T	Y	206	617	252	755	2	TGT	TAT	C	Y
1	c.755T>T	Y	206	617	252	755	2	TGT	TCT	C	S
1	c.757T>G	Y	207	619	253	757	1	GGA	AGA	G	R
1	c.758T>G	Y	207	620	253	758	2	GGA	GAA	G	E
1	c.760T>G	Y	208	622	254	760	1	GGC	AGC	G	S
1	c.760T>G	Y	208	622	254	760	1	GGC	TGC	G	V
1	c.767T>A	Y	210	629	256	767	2	ATC	ACC	I	T
1	c.769T>G	Y	211	631	257	769	1	GTT	TTT	V	F
1	c.774T>A	Y	212	636	258	774	3	AAT	AAG	N	K
1	c.781T>T	Y	215	643	261	781	1	TGG	CGG	W	R
1	c.783T>T	Y	215	645	261	783	3	TGG	TGT	W	C
1	c.784T>A	Y	216	646	262	784	1	ATT	TTT	I	F
1	c.785T>A	Y	216	647	262	785	2	ATT	ACT	I	T
1	c.786T>A	Y	216	648	262	786	3	ATT	ATG	I	M
1	c.793T>G	Y	219	655	265	793	1	GCT	ACT	A	T
1	c.794T>G	Y	219	656	265	794	2	GCT	GAT	A	D
1	c.796T>G	Y	220	658	266	796	1	GCC	ACC	A	T
1	c.797T>G	Y	220	659	266	797	2	GCC	GTC	A	V
1	c.799T>C	Y	221	661	267	799	1	CAC	TAC	H	Y
1	c.800T>C	Y	221	662	267	800	2	CAC	CGC	H	R
1	c.801T>C	Y	221	663	267	801	3	CAC	CAA	H	Q
1	c.802T>T	Y	222	664	268	802	1	TGT	AGT	C	S
1	c.802T>T	Y	222	664	268	802	1	TGT	CGT	C	R
1	c.804T>T	Y	222	666	268	804	3	TGT	TGG	C	W
1	c.829T>G	Y	231	691	277	829	1	GTT	TTT	V	F
1	c.830T>G	Y	231	692	277	830	2	GTT	GAT	V	D
1	c.835T>G	Y	233	697	279	835	1	GCA	ACA	A	T
1	c.838T>G	Y	234	700	280	838	1	GGT	AGT	G	S
1	c.838T>G	Y	234	700	280	838	1	GGT	CGT	G	R
1	c.838T>G	Y	234	700	280	838	1	GGT	TGT	G	C
1	c.839T>G	Y	234	701	280	839	2	GGT	GTT	G	V
1	c.847T>A	Y	237	709	283	847	1	AAT	GAT	N	D
1	c.871T>G	Y	245	733	291	871	1	GAG	AAG	E	K
1	c.872T>G	Y	245	734	291	872	2	GAG	GGG	E	G
1	c.872T>G	Y	245	734	291	872	2	GAG	GTG	E	V
1	c.880T>C	Y	248	742	294	880	1	CGA	GGA	R	G
1	c.881T>C	Y	248	743	294	881	2	CGA	CAA	R	Q
1	c.887T>G	Y	250	749	296	887	2	GTG	GAG	V	E
1	c.893T>C	Y	252	755	298	893	2	CGA	CTA	R	L
1	c.905T>C	Y	256	767	302	905	2	CAC	CGC	H	R
1	c.907T>C	Y	257	769	303	907	1	CAC	TAC	H	Y
1	c.917T>A	Y	260	779	306	917	2	AAT	AGT	N	S
1	c.928T>A	Y	264	790	310	928	1	AAT	TAT	N	Y
1	c.941T>C	Y	268	803	314	941	2	CAT	CGT	H	R
1	c.942T>C	Y	268	804	314	942	3	CAT	CAG	H	Q
1	c.944T>G	Y	269	806	315	944	2	GAC	GGC	D	G
1	c.944T>G	Y	269	806	315	944	2	GAC	GTC	D	V
1	c.946T>A	Y	270	808	316	946	1	ATT	TTT	I	F
1	c.947T>A	Y	270	809	316	947	2	ATT	ACT	I	T
1	c.949T>G	Y	271	811	317	949	1	GCC	ACC	A	T
1	c.950T>G	Y	271	812	317	950	2	GCC	GTC	A	V
1	c.953T>C	Y	272	815	318	953	2	CTT	CGT	L	R
1	c.956T>C	Y	273	818	319	956	2	CTG	CAG	L	Q
1	c.956T>C	Y	273	818	319	956	2	CTG	CCG	L	P
1	c.962T>C	Y	275	824	321	962	2	CTG	CCG	L	P
1	c.962T>C	Y	275	824	321	962	2	CTG	CAG	L	Q
1	c.974T>T	Y	279	836	325	974	2	TTA	TCA	L	S
1	c.997T>C	Y	287	859	333	997	1	CCT	TCT	P	L
1	c.997T>C	Y	287	859	333	997	1	CCT	ACT	P	T
1	c.1003T>T	Y	289	865	335	1003	1	TGC	AGC	C	S
1	c.1004T>T	Y	289	866	335	1004	2	TGC	TAC	C	Y
1	c.1004T>T	Y	289	866	335	1004	2	TGC	TTC	C	F
1	c.1009T>G	Y	291	871	337	1009	1	GCT	ACT	A	T
1	c.1009T>G	Y	291	871	337	1009	1	GCT	CCT	A	P
1	c.1010T>G	Y	291	872	337	1010	2	GCT	GTT	A	V
1	c.1015T>A	Y	293	877	339	1015	1	AAG	GAG	K	E
1	c.1022T>T	Y	295	884	341	1022	2	TAC	TGC	Y	C
1	c.1024T>A	Y	296	886	342	1024	1	ACG	CCG	T	R
1	c.1025T>A	Y	296	887	342	1025	2	ACG	ATG	T	M
1	c.1025T>A	Y	296	887	342	1025	2	ACG	AAG	T	K
1	c.1040T>A	Y	301	902	347	1040	2	AAA	ATA	K	I
1	c.1052T>G	Y	305	914	351	1052	2	GGC	GAC	G	D
1	c.1052T>G	Y	305	914	351	1052	2	GGC	GTC	G	V
1	c.1058T>G	Y	307	920	353	1058	2	GTA	GCA	V	A
1	c.1058T>G	Y	307	920	353	1058	2	GTA	GGA	V	G
1	c.1061T>A	Y	308	923	354	1061	2	AGT	AAT	S	N
1	c.1063T>G	Y	309	925	355	1063	1	GGC	AGC	G	S
1	c.1066T>T	Y	310	928	356	1066	1	TGG	AGG	W	R
1	c.1066T>T	Y	310	928	356	1066	1	TGG	GGG	W	G
1	c.1068T>T	Y	310	930	356	1068	3	TGG	TGT	W	C
1	c.1069T>G	Y	311	931	357	1069	1	GGA	AGA	G	R
1	c.1070T>G	Y	311	932	357	1070	2	GGA	GAA	G	E
1	c.1070T>G	Y	311	932	357	1070	2	GGA	GTA	G	V
1	c.1072T>A	Y	312	934	358	1072	1	AGA	GGA	R	G
1	c.1076T>G	Y	313	938	359	1076	2	GTC	GGC	V	G
1	c.1084T>A	Y	316	946	362	1084	1	AAA	GAA	K	E
1	c.1087T>G	Y	317	949	363	1087	1	GGG	AGG	G	R
1	c.1087T>G	Y	317	949	363	1087	1	GGG	TGG	G	W
1	c.1088T>G	Y	317	950	363	1088	2	GGG	GAG	G	E
1	c.1097T>G	Y	320	959	366	1097	2	GCT	GGT	A	G
1	c.1097T>G	Y	320	959	366	1097	2	GCT	GTT	A	V
1	c.1097T>G	Y	320	959	366	1097	2	GCT	GAT	A	D
1	c.1105T>C	Y	323	967	369	1105	1	CTT	TTT	L	F
1	c.1109T>C	Y	324	971	370	1109	2	CAG	CCG	Q	P
1	c.1120T>G	Y	328	982	374	1120	1	GTT	TTT	V	F
1	c.1127T>C	Y	330	989	376	1127	2	CTT	CCT	L	P
1	c.1129T>G	Y	331	991	377	1129	1	GTT	TTT	V	F
1	c.1130T>G	Y	331	992	377	1130	2	GTT	GCT	V	A
1	c.1132T>G	Y	332	994	378	1132	1	GAC	TAC	D	Y
1	c.1135T>C	Y	333	997	379	1135	1	CGA	AGA	R	G
1	c.1135T>C	Y	333	997	379	1135	1	CGA	GGA	R	G
1	c.1136T>C	Y	333	998	379	1136	2	CGA	CCA	R	P
1	c.1136T>C	Y	333	998	379	1136	2	CGA	CTA	R	L
1	c.1136T>C	Y	333	998	379	1136	2	CGA	CAA	R	Q
1	c.1139T>G	Y	334	1001	380	1139	2	GCC	GAC	A	D
1	c.1144T>T	Y	336	1006	382	1144	1	TGT	CGT	C	R
1	c.1145T>T	Y	336	1007	382	1145	2	TGT	TAT	C	Y
1	c.1147T>C	Y	337	1009	383	1147	1	CTT	ATT	L	I
1	c.1147T>C	Y	337	1009	383	1147	1	CTT	TTT	L	F
1	c.1151T>C	Y	338	1013	384	1151	2	CGA	CCA	R	P
1	c.1153T>T	Y	339	1015	385	1153	1	TCT	CCT	S	P
1	c.1159T>A	Y	341	1021	387	1159	1	AAG	GAG	K	E
1	c.1168T>A	Y	344	1030	390	1168	1	ATC	TTC	I	F
1	c.1169T>A	Y	344	1031	390	1169	2	ATC	AAC	I	N
1	c.1174T>A	Y	346	1036	392	1174	1	AAC	GAC	N	D
1	c.1178T>A	Y	347	1040	393	1178	2	AAC	ATC	N	I
1	c.1180T>A	Y	348	1042	394	1180	1	ATG	GTG	M	V
1	c.1181T>A	Y	348	1043	394	1181	2	ATG	AGG	M	R
1	c.1181T>A	Y	348	1043	394	1181	2	ATG	AAG	M	K
1	c.1182T>A	Y	348	1044	394	1182	3	ATG	ATA	M	I
1	c.1183T>T	Y	349	1045	395	1183	1	TTC	GTC	F	V
1	c.1183T>T	Y	349	1045	395	1183	1	TTC	CTC	F	L
1	c.1186T>T	Y	350	1048	396	1186	1	TGT	CGT	C	R
1	c.1187T>T	Y	350	1049	396	1187	2	TGT	TAT	C	Y
1	c.1187T>T	Y	350	1049	396	1187	2	TGT	TCT	C	S
1	c.1187T>T	Y	350	1049	396	1187	2	TGT	TTT	C	F
1	c.1189T>G	Y	351	1051	397	1189	1	GCT	CCT	A	P
1	c.1190T>G	Y	351	1052	397	1190	2	GCT	GTT	A	V
1	c.1192T>G	Y	352	1054	398	1192	1	GGC	AGC	G	S
1	c.1193T>G	Y	352	1055	398	1193	2	GGC	GAC	G	D
1	c.1193T>G	Y	352	1055	398	1193	2	GGC	GCC	G	A
1	c.1204T>G	Y	356	1066	402	1204	1	GGA	AGA	G	R
1	c.1205T>G	Y	356	1067	402	1205	2	GGA	GAA	G	E
1	c.1217T>T	Y	360	1079	406	1217	2	TCA	TTA	S	L
1	c.1219T>T	Y	361	1081	407	1219	1	TGT	GGT	C	G
1	c.1219T>T	Y	361	1081	407	1219	1	TGT	CGT	C	R
1	c.1219T>T	Y	361	1081	407	1219	1	TGT	AGT	C	S
1	c.1220T>T	Y	361	1082	407	1220	2	TGT	TAT	C	T
1	c.1225T>G	Y	363	1087	409	1225	1	GGA	AGA	G	R
1	c.1226T>G	Y	363	1088	409	1226	2	GGA	GAA	G	E
1	c.1226T>G	Y	363	1088	409	1226	2	GGA	GCA	G	A
1	c.1228T>G	Y	364	1090	410	1228	1	GAT	AAT	D	N
1	c.1228T>G	Y	364	1090	410	1228	1	GAT	CAT	D	H
1	c.1229T>G	Y	364	1091	410	1229	2	GAT	GTT	D	V
1	c.1230T>G	Y	364	1092	410	1230	3	GAT	GAG	D	E
1	c.1231T>A	Y	365	1093	411	1231	1	AGT	GGT	S	G
1	c.1232T>A	Y	365	1094	411	1232	2	AGT	AAT	S	N
1	c.1232T>A	Y	365	1094	411	1232	2	AGT	ATT	S	I
1	c.1233T>A	Y	365	1095	411	1233	3	AGT	AGA	S	R
1	c.1234T>G	Y	366	1096	412	1234	1	GGG	TGG	G	W
1	c.1235T>G	Y	366	1097	412	1235	2	GGG	GAG	G	E
1	c.1237T>G	Y	367	1099	413	1237	1	GGA	AGA	G	R
1	c.1238T>G	Y	367	1100	413	1238	2	GGA	GAA	G	E
1	c.1240T>C	Y	368	1102	414	1240	1	CCC	ACC	P	T
1	c.1241T>C	Y	368	1103	414	1241	2	CCC	CAC	P	H
1	c.1241T>C	Y	368	1103	414	1241	2	CCC	CGC	P	R
1	c.1241T>C	Y	368	1103	414	1241	2	CCC	CTC	P	L
1	c.1243T>C	Y	369	1105	415	1243	1	CAT	AAT	H	N
1	c.1244T>C	Y	369	1106	415	1244	2	CAT	CGT	H	R
1	c.1245T>C	Y	369	1107	415	1245	3	CAT	CAA	H	Q
1	c.1256T>G	Y	373	1118	419	1256	2	GTG	GAG	V	E
1	c.1265T>A	Y	376	1127	422	1265	2	ACC	AAC	T	N
1	c.1270T>T	Y	378	1132	424	1270	1	TTC	CTC	F	L
1	c.1270T>T	Y	378	1132	424	1270	1	TTC	GTC	F	V
1	c.1271T>T	Y	378	1133	424	1271	2	TTC	TCC	F	S
1	c.1274T>T	Y	379	1136	425	1274	2	TTA	TCA	L	S
1	c.1276T>A	Y	380	1138	426	1276	1	ACT	CCT	T	P
1	c.1277T>A	Y	380	1139	426	1277	2	ACT	AGT	T	S
1	c.1277T>A	Y	380	1139	426	1277	2	ACT	ATT	T	I
1	c.1279T>G	Y	381	1141	427	1279	1	GGA	AGA	G	R
1	c.1280T>G	Y	381	1142	427	1280	2	GGA	GAA	G	E
1	c.1289T>A	Y	384	1151	430	1289	2	AGC	ACC	S	T
1	c.1291T>T	Y	385	1153	431	1291	1	TGG	AGG	W	R
1	c.1291T>T	Y	385	1153	431	1291	1	TGG	CGG	W	R
1	c.1291T>T	Y	385	1153	431	1291	1	TGG	GGG	W	G
1	c.1293T>T	Y	385	1155	431	1293	3	TGG	TGC	W	C
1	c.1293T>T	Y	385	1155	431	1293	3	TGG	TGT	W	C
1	c.1294T>G	Y	386	1156	432	1294	1	GGT	AGT	G	S
1	c.1295T>G	Y	386	1157	432	1295	2	GGT	GAT	G	D
1	c.1295T>G	Y	386	1157	432	1295	2	GGT	GCT	G	A
1	c.1295T>G	Y	386	1157	432	1295	2	GGT	GTT	G	V
1	c.1297T>G	Y	387	1159	433	1297	1	GAA	AAA	E	K
1	c.1298T>G	Y	387	1160	433	1298	2	GAA	GGA	E	G
1	c.1298T>G	Y	387	1160	433	1298	2	GAA	GCA	E	A
1	c.1300T>G	Y	388	1162	434	1300	1	GAG	AAG	E	K
1	c.1303T>T	Y	389	1165	435	1303	1	TGT	AGT	C	S
1	c.1303T>T	Y	389	1165	435	1303	1	TGT	GGT	C	G
1	c.1304T>T	Y	389	1166	435	1304	2	TGT	TTT	C	Y
1	c.1304T>T	Y	389	1166	435	1304	2	TGT	TAT	C	Y
1	c.1306T>G	Y	390	1168	436	1306	1	GCA	ACA	A	T
1	c.1307T>G	Y	390	1169	436	1307	2	GCA	GAA	A	E
1	c.1307T>G	Y	390	1169	436	1307	2	GCA	GTA	A	V
1	c.1320T>A	Y	394	1182	440	1320	3	AAA	AAC	K	N
1	c.1321T>T	Y	395	1183	441	1321	1	TAT	CAT	Y	H
1	c.1322T>T	Y	395	1184	441	1322	2	TAT	TGT	Y	C
1	c.1324T>G	Y	396	1186	442	1324	1	GGA	AGA	G	R
1	c.1325T>G	Y	396	1187	442	1325	2	GGA	GCA	G	A
1	c.1325T>G	Y	396	1187	442	1325	2	GGA	GAA	G	E
1	c.1328T>A	Y	397	1190	443	1328	2	ATA	ACA	I	T
1	c.1340T>G	Y	401	1202	447	1340	2	GTA	GAA	V	E
1	c.1343T>T	Y	402	1205	448	1343	2	TCC	TAC	S	Y
1	c.1343T>T	Y	402	1205	448	1343	2	TCC	TTC	S	F
1	c.1345T>C	Y	403	1207	449	1345	1	CGG	TGG	R	W
1	c.1346T>C	Y	403	1208	449	1346	2	CGG	CAG	R	Q
1	c.1349T>T	Y	404	1211	450	1349	2	TAT	TGT	Y	C
1	c.1351T>G	Y	405	1213	451	1351	1	GTC	TTC	V	F
1	c.1357T>T	Y	407	1219	453	1357	1	TGG	AGG	W	R
1	c.1357T>T	Y	407	1219	453	1357	1	TGG	CGG	W	R
1	c.1361T>A	Y	408	1223	454	1361	2	ATT	AAT	I	N
1	c.1361T>A	Y	408	1223	454	1361	2	ATT	ACT	I	T
1	c.1373T>A	Y	412	1235	458	1373	2	ACA	AAA	T	K
2	c.459T>G	Y	107	321	153	459	3	GTG	GTA	V	V
2	c.484T>C	Y	116	346	162	484	1	CGA	AGA	R	R
2	c.711T>C	Y	191	573	237	711	3	CAA	CAG	Q	Q
2	c.87T>A	Y	-18	-52	29	87	3	ACA	ACG	T	T
2	c.153T>A	Y	5	15	51	153	3	AAA	AAG	K	K
2	c.723T>C	Y	195	585	241	723	3	CAG	CAA	Q	Q
Neutral variants
1	c.7T>C	N	-44	-132	3	7	1	CGC	AGC	R	S
1	c.10T>G	N	-43	-129	4	10	1	GTG	ATG	V	M
1	c.22T>A	N	-39	-117	8	22	1	ATG	GTG	M	V
1	c.23T>A	N	-39	-116	8	23	2	ATG	ACG	M	T
1	c.26T>G	N	-38	-113	9	26	2	GCA	GGA	A	G
1	c.35T>C	N	-35	-104	12	35	2	CCA	CTA	P	L
1	c.53T>T	N	-29	-86	18	53	2	TGC	TAC	C	Y
1	c.65T>T	N	-25	-74	22	65	2	TAT	TGT	Y	C
1	c.80T>G	N	-20	-59	27	80	2	GAA	GTA	E	V
1	c.103T>G	N	-12	-36	35	103	1	GAA	AAA	E	K
1	c.104T>G	N	-12	-35	35	104	2	GAA	GGA	E	G
1	c.105T>G	N	-12	-34	35	105	3	GAA	GAC	E	D
1	c.122T>C	N	-6	-17	41	122	2	CTG	CGG	L	R
1	c.130T>C	N	-3	-9	44	130	1	CCA	TCA	P	S
1	c.181T>G	N	15	43	61	181	1	GAG	CAG	E	Q
1	c.195T>A	N	19	57	65	195	3	ATG	ATA	M	I
1	c.209T>A	N	24	71	70	209	2	AGT	ACT	S	T
1	c.221T>G	N	28	83	74	221	2	GCA	GTA	A	V
1	c.230T>G	N	31	92	77	230	2	GTT	GGT	V	G
1	c.320T>A	N	61	182	107	320	2	AGT	ACT	S	T
1	c.340T>T	N	68	202	114	340	1	TCC	GCC	S	A
1	c.451T>A	N	105	313	151	451	1	AAC	CAC	N	H
1	c.500T>C	N	121	362	167	500	2	CAG	CGG	Q	R
1	c.517T>G	N	127	379	173	517	1	GCA	ACA	A	T
1	c.523T>C	N	129	385	175	523	1	CCA	TCA	P	S
1	c.577T>G	N	147	439	193	577	1	GAG	AAG	E	K
1	c.584T>G	N	149	446	195	584	2	GTT	GGT	V	G
1	c.589T>C	N	151	451	197	589	1	CCT	TCT	P	S
1	c.634T>G	N	166	496	212	634	1	GAT	AAT	D	N
1	c.643T>A	N	169	505	215	643	1	ACT	TCT	T	S
1	c.647T>C	N	170	509	216	647	2	CAA	CGA	Q	R
1	c.679T>G	N	181	541	227	679	1	GTT	ATT	V	I
1	c.808T>G	N	224	670	270	808	1	GAA	AAA	E	K
1	c.809T>G	N	224	671	270	809	2	GAA	GCA	E	A
1	c.812T>A	N	225	674	271	812	2	ACT	AGT	T	S
1	c.815T>G	N	226	677	272	815	2	GGT	GAT	G	D
1	c.833T>G	N	232	695	278	833	2	GTC	GCC	V	A
1	c.844T>C	N	236	706	282	844	1	CAT	TAT	H	Y
1	c.890T>A	N	251	752	297	890	2	ATT	AAT	I	N
1	c.893T>C	N	252	755	298	893	2	CGA	CAA	R	Q
1	c.904T>C	N	256	766	302	904	1	CAC	TAC	H	Y
1	c.923T>G	N	262	785	308	923	2	GCT	GTT	A	V
1	c.938T>A	N	267	800	313	938	2	AAC	AGC	N	S
1	c.979T>C	N	281	841	327	979	1	CTA	GTA	L	V
1	c.991T>G	N	285	853	331	991	1	GTT	ATT	V	I
1	c.1039T>A	N	301	901	347	1039	1	AAA	GAA	K	E
1	c.1041T>A	N	301	903	347	1041	3	AAA	AAC	K	N
1	c.1054T>T	N	306	916	352	1054	1	TAT	AAT	Y	N
1	c.1154T>T	N	339	1016	385	1154	2	TCT	TGT	S	C
1	c.1165T>A	N	343	1027	389	1165	1	ACC	TCC	T	S
1	c.1265T>A	N	376	1127	422	1265	2	ACC	ATC	T	I
1	c.1329T>A	N	397	1191	443	1329	3	ATA	ATG	I	M
1	c.907T>C	N	257	769	303	907	1	CAC	TAC	H	Y
1	c.658T>T	N	174	520	220	658	1	TCA	ACA	S	T
1	c.8T>C	N	-44	-131	3	8	2	CGC	CAC	R	H
1	c.116T>A	N	-8	-23	39	116	2	AAA	AGA	K	R
1	c.177T>A	N	13	39	59	177	3	AAC	AAA	N	K
1	c.250T>A	N	38	112	84	250	1	ACA	GCA	T	A
1	c.674T>A	N	179	536	225	674	2	ACT	ATT	T	I
1	c.769T>G	N	211	631	257	769	1	GTT	ATT	V	I
1	c.859T>A	N	241	721	287	859	1	ACA	TCA	T	S
1	c.967T>G	N	277	829	323	967	1	GAA	AAA	E	K
1	c.1048T>T	N	304	910	350	1048	1	TCT	GCT	S	A
1	c.1381T>A	N	415	1243	461	1381	1	ACT	CCT	T	P
2	c.48T>A	N	-31	-91	16	48	3	ACC	ACA	T	T
2	c.51T>A	N	-30	-88	17	51	3	ATC	ATT	I	I
2	c.60T>T	N	-27	-79	20	60	3	TTA	TTG	L	L
2	c.108T>A	N	-11	-31	36	108	3	AAC	AAT	N	N
2	c.114T>A	N	-9	-25	38	114	3	AAC	AAT	N	N
2	c.189T>G	N	17	51	63	189	3	GAA	GAG	E	E
2	c.231T>G	N	31	93	77	231	3	GTT	GTG	V	V
2	c.273T>T	N	45	135	91	273	3	TAT	TAC	Y	Y
2	c.276T>G	N	46	138	92	276	3	GTT	GTG	V	V
2	c.294T>G	N	52	156	98	294	3	GAG	GAA	E	E
2	c.315T>G	N	59	177	105	315	3	GGC	GGT	G	G
2	c.333T>G	N	65	195	111	333	3	GAC	GAT	D	D
2	c.384T>T	N	82	246	128	384	3	TGT	TGC	C	C
2	c.423T>T	N	95	285	141	423	3	TGC	TGT	C	C
2	c.456T>A	N	106	318	152	456	3	AAG	AAA	K	K
2	c.465T>T	N	109	327	155	465	3	TGC	TGT	C	C
2	c.477T>G	N	113	339	159	477	3	GAG	GAA	E	E
2	c.483T>T	N	115	345	161	483	3	TAT	TAC	Y	Y
2	c.507T>T	N	123	369	169	507	3	TCC	TCG	S	S
2	c.513T>G	N	125	375	171	513	3	GAA	GAG	E	E
2	c.582T>A	N	148	444	194	582	3	ACT	ACG	T	T
2	c.603T>T	N	155	465	201	603	3	TAT	TAC	Y	Y
2	c.606T>G	N	156	468	202	606	3	GTA	GTC	V	V
2	c.618T>G	N	160	480	206	618	3	GAA	GAG	E	E
2	c.696T>G	N	186	558	232	696	3	GAT	GAC	D	D
2	c.714T>T	N	192	576	238	714	3	TTC	TTT	F	F
2	c.730T>T	N	198	592	244	730	1	TTG	CTG	L	L
2	c.750T>G	N	204	612	250	750	3	GCA	GCT	A	A
2	c.759T>G	N	207	621	253	759	3	GGA	GGC	G	G
2	c.768T>A	N	210	630	256	768	3	ATC	ATT	I	I
2	c.774T>A	N	212	636	258	774	3	AAT	AAC	N	N
2	c.819T>G	N	227	681	273	819	3	GTT	GTC	V	V
2	c.834T>G	N	232	696	278	834	3	GTC	GTT	V	V
2	c.894T>C	N	252	756	298	894	3	CGA	CGC	R	R
2	c.936T>T	N	266	798	312	936	3	TAC	TAT	Y	Y
2	c.966T>G	N	276	828	322	966	3	GAC	GAT	D	D
2	c.969T>G	N	277	831	323	969	3	GAA	GAG	E	E
2	c.1026T>A	N	296	888	342	1026	3	ACG	ACA	T	T
2	c.1029T>A	N	297	891	343	1029	3	AAC	AAT	N	N
2	c.1032T>A	N	298	894	344	1032	3	ATC	ATT	I	I
2	c.1038T>C	N	300	900	346	1038	3	CTC	CTT	L	L
2	c.1074T>A	N	312	936	358	1074	3	AGA	AGG	R	R
2	c.1092T>A	N	318	954	364	1092	3	AGA	AGG	R	R
2	c.1095T>T	N	319	957	365	1095	3	TCA	TCG	S	S
2	c.1107T>C	N	323	969	369	1107	3	CTT	CTC	L	L
2	c.1110T>C	N	324	972	370	1110	3	CAG	CAA	Q	Q
2	c.1141T>A	N	335	1003	381	1141	1	ACA	GCA	R	T
2	c.1191T>G	N	351	1053	397	1191	3	GCT	GCC	A	A
2	c.1209T>G	N	357	1071	403	1209	3	GGT	GGC	G	G
2	c.1218T>T	N	360	1080	406	1218	3	TCA	TCG	S	S
2	c.1254T>G	N	372	1116	418	1254	3	GAA	GAG	E	E
2	c.1257T>G	N	373	1119	419	1257	3	GTG	GTT	V	V
2	c.1263T>G	N	375	1125	421	1263	3	GGG	GGA	G	G
2	c.1269T>A	N	377	1131	423	1269	3	AGT	AGC	S	S
2	c.1290T>A	N	384	1152	430	1290	3	AGC	AGT	S	S
2	c.1317T>G	N	393	1179	439	1317	3	GGC	GGT	G	G
