# Supplementary material for: Splicing dysregulation contributes to the pathogenicity of several F9 exonic point variants
Source: Mol Genet Genomic Med. 2019 Jun 30;7(8):e840. doi: 10.1002/mgg3.840 (PMC6687662; doi:10.1002/mgg3.840)
Supplement: Supplementary file 2 [file MGG3-7-e840-s002.xls]

## Sheet: F9 Splicing Data
Splice site score changes reported by in silico splice site prediction tools for F9 exonic disease-causing and neutral variants
The cells reporting score changes for new or activated cryptic splice sites were color matched to respective acceptor or donor sites
F9	Variant #	Variant	Disease-associated (Y-Yes, N-No)	Distance to exon ends		NNSplice									MaxEntScan									SpliceSiteFinder-Like									Human Splcing Finder
Exon Number				Acceptor	Donor	Native acceptor site score for WT sequence	Native acceptor site score for variant sequence	Score variation	Native donor site score for WT sequence	Native donor site score for variant sequence	Score variation (% change)	Cryptic splice site score for WT sequence	Cryptic splice site score for variant sequence	Score variation (% change)	Native acceptor site score for WT sequence	Native acceptor site score for variant sequence	Score variation	Native donor site score for WT sequence	Native donor site score for variant sequence	Score variation (% change)	Cryptic splice site score for WT sequence	Cryptic splice site score for variant sequence	Score variation (% change)	Native acceptor site score for WT sequence	Native acceptor site score for variant sequence	Score variation	Native donor site score for WT sequence	Native donor site score for variant sequence	Score variation (% change)	Cryptic splice site score for WT sequence	Cryptic splice site score for variant sequence	Score variation (% change)	Native acceptor site score for WT sequence	Native acceptor site score for variant sequence	Score variation	Native donor site score for WT sequence	Native donor site score for variant sequence	Score variation (% change)	Cryptic splice site score for WT sequence	Cryptic splice site score for variant sequence	Score variation (% change)
	Disease-associated
	Non-synonymous
	Exon 1 (88 nt long)			1	88
1	1	c.19A>T	Y	18	69	N/A	N/A	N/A	0.83	0.83	0				N/A	N/A	N/A	7.44	7.44	0				N/A	N/A	N/A	79.95	79.95	0				N/A	N/A	N/A	86.17	86.17	0
1	2	c.50T>A	Y	49	38	N/A	N/A	N/A	0.83	0.83	0				N/A	N/A	N/A	7.44	7.44	0				N/A	N/A	N/A	79.95	79.95	0				N/A	N/A	N/A	86.17	86.17	0
1	3	c.71T>C	Y	70	17	N/A	N/A	N/A	0.83	0.83	0				N/A	N/A	N/A	7.44	7.44	0				N/A	N/A	N/A	79.95	79.95	0				N/A	N/A	N/A	86.17	86.17	0
1	4	c.82T>C	Y	81	6	N/A	N/A	N/A	0.83	0.86	3.61446				N/A	N/A	N/A	7.44	7.44	0				N/A	N/A	N/A	79.95	79.95	0				N/A	N/A	N/A	86.17	86.17	0
1	5	c.83G>A	Y	82	5	N/A	N/A	N/A	0.83	0.81	-2.40964				N/A	N/A	N/A	7.44	7.44	0				N/A	N/A	N/A	79.95	79.95	0				N/A	N/A	N/A	86.17	86.17	0
1	6	c.84T>G	Y	83	4	N/A	N/A	N/A	0.83	0.76	-8.43373				N/A	N/A	N/A	7.44	7.44	0				N/A	N/A	N/A	79.95	79.95	0				N/A	N/A	N/A	86.17	86.17	0
1	7	c.88G>A	Y	87	0	N/A	N/A	N/A	0.83	0.07	-91.5663				N/A	N/A	N/A	7.44	2.06	-72.3118				N/A	N/A	N/A	79.95	67.81	-15.1845				N/A	N/A	N/A	86.17	75.59	-12.2781
	Exon 2 (164 nt long)			89	252
2	8	c.109G>A	Y	20	143	0.94	0.94	0	0.97	0.97	0				7.6	7.6	0	8.34	8.34	0				88.74	88.74	0	74.28	74.28	0				88.6	88.6	0	82.56	82.56	0
2	9	c.110C>T	Y	21	142	0.94	0.94	0	0.97	0.97	0				7.6	7.6	0	8.34	8.34	0				88.74	88.74	0	74.28	74.28	0				88.6	88.6	0	82.56	82.56	0
2	10	c.110C>A	Y	21	142	0.94	0.94	0	0.97	0.97	0				7.6	7.6	0	8.34	8.34	0				88.74	88.74	0	74.28	74.28	0				88.6	88.6	0	82.56	82.56	0
2	11	c.127C>T	Y	38	125	0.94	0.94	0	0.97	0.97	0				7.6	7.6	0	8.34	8.34	0				88.74	88.74	0	74.28	74.28	0				88.6	88.6	0	82.56	82.56	0
2	12	c.128G>A	Y	39	124	0.94	0.94	0	0.97	0.97	0				7.6	7.6	0	8.34	8.34	0				88.74	88.74	0	74.28	74.28	0				88.6	88.6	0	82.56	82.56	0	50.65	79.59	57.1372
2	13	c.128G>T	Y	39	124	0.94	0.94	0	0.97	0.97	0				7.6	7.6	0	8.34	8.34	0				88.74	88.74	0	74.28	74.28	0				88.6	88.6	0	82.56	82.56	0
2	14	c.135G>C	Y	46	117	0.94	0.94	0	0.97	0.97	0	0.76	0.89	17.1053	7.6	7.6	0	8.34	8.34	0	5.96	7.46	25.1678	88.74	88.74	0	74.28	74.28	0	new site	72.35	N/A	88.6	88.6	0	82.56	82.56	0	74.15	84.45	13.8908
2	15	c.135G>T	Y	46	117	0.94	0.94	0	0.97	0.97	0				7.6	7.6	0	8.34	8.34	0	new site	4.59	N/A	88.74	88.74	0	74.28	74.28	0				88.6	88.6	0	82.56	82.56	0
2	16	c.137G>C	Y	48	115	0.94	0.94	0	0.97	0.97	0				7.6	7.6	0	8.34	8.34	0				88.74	88.74	0	74.28	74.28	0	new site	73.12	N/A	88.6	88.6	0	82.56	82.56	0
2	17	c.138G>T	Y	49	114	0.94	0.94	0	0.97	0.97	0				7.6	7.6	0	8.34	8.34	0				88.74	88.74	0	74.28	74.28	0				88.6	88.6	0	82.56	82.56	0
2	18	c.138G>C	Y	49	114	0.94	0.94	0	0.97	0.97	0				7.6	7.6	0	8.34	8.34	0				88.74	88.74	0	74.28	74.28	0				88.6	88.6	0	82.56	82.56	0
2	19	c.142A>G	Y	53	110	0.94	0.94	0	0.97	0.97	0	0.76	0.95	25	7.6	7.6	0	8.34	8.34	0	5.96	8.55	43.4564	88.74	88.74	0	74.28	74.28	0	new site	81.44	N/A	88.6	88.6	0	82.56	82.56	0	74.94	87.1	16.2263
2	20	c.142A>T	Y	53	110	0.94	0.94	0	0.97	0.97	0				7.6	7.6	0	8.34	8.34	0				88.74	88.74	0	74.28	74.28	0				88.6	88.6	0	82.56	82.56	0
2	21	c.143A>T	Y	54	109	0.94	0.94	0	0.97	0.97	0	0.76	0.89	17.1053	7.6	7.6	0	8.34	8.34	0	5.96	7.3	22.4832	88.74	88.74	0	74.28	74.28	0	new site	74.62	N/A	88.6	88.6	0	82.56	82.56	0
2	22	c.145T>C	Y	56	107	0.94	0.94	0	0.97	0.97	0				7.6	7.6	0	8.34	8.34	0				88.74	88.74	0	74.28	74.28	0				88.6	88.6	0	82.56	82.56	0
2	23	c.148G>A	Y	59	104	0.94	0.94	0	0.97	0.97	0				7.6	7.6	0	8.34	8.34	0				88.74	88.74	0	74.28	74.28	0				88.6	88.6	0	82.56	82.56	0	44.41	73.36	65.188
2	24	c.151A>G	Y	62	101	0.94	0.94	0	0.97	0.97	0				7.6	7.6	0	8.34	8.34	0				88.74	88.74	0	74.28	74.28	0				88.6	88.6	0	82.56	82.56	0
2	25	c.155T>C	Y	66	97	0.94	0.94	0	0.97	0.97	0	0.96	0.99	3.125	7.6	7.6	0	8.34	8.34	0				88.74	88.74	0	74.28	74.28	0				88.6	88.6	0	82.56	82.56	0
2	26	c.157G>A	Y	68	95	0.94	0.94	0	0.97	0.97	0				7.6	7.6	0	8.34	8.34	0				88.74	88.74	0	74.28	74.28	0				88.6	88.6	0	82.56	82.56	0
2	27	c.158A>G	Y	69	94	0.94	0.94	0	0.97	0.97	0				7.6	7.6	0	8.34	8.34	0				88.74	88.74	0	74.28	74.28	0				88.6	88.6	0	82.56	82.56	0
2	28	c.158A>C	Y	69	94	0.94	0.94	0	0.97	0.97	0				7.6	7.6	0	8.34	8.34	0				88.74	88.74	0	74.28	74.28	0				88.6	88.6	0	82.56	82.56	0	69.38	78.77	13.5342
2	29	c.160G>C	Y	71	92	0.94	0.94	0	0.97	0.97	0				7.6	7.6	0	8.34	8.34	0				88.74	88.74	0	74.28	74.28	0				88.6	88.6	0	82.56	82.56	0	64.12	74.42	16.0636
2	30	c.161A>C	Y	72	91	0.94	0.94	0	0.97	0.97	0				7.6	7.6	0	8.34	8.34	0				88.74	88.74	0	74.28	74.28	0				88.6	88.6	0	82.56	82.56	0
2	31	c.161A>G	Y	72	91	0.94	0.94	0	0.97	0.97	0				7.6	7.6	0	8.34	8.34	0				88.74	88.74	0	74.28	74.28	0	new site	70.68	N/A	88.6	88.6	0	82.56	82.56	0	69.78	80.36	15.1619
2	32	c.162G>C	Y	73	90	0.94	0.94	0	0.97	0.97	0				7.6	7.6	0	8.34	8.34	0				88.74	88.74	0	74.28	74.28	0				88.6	88.6	0	82.56	82.56	0
2	33	c.163T>A	Y	74	89	0.94	0.94	0	0.97	0.97	0				7.6	7.6	0	8.34	8.34	0				88.74	88.74	0	74.28	74.28	0				88.6	88.6	0	82.56	82.56	0
2	34	c.164T>G	Y	75	88	0.94	0.94	0	0.97	0.97	0				7.6	7.6	0	8.34	8.34	0				88.74	88.74	0	74.28	74.28	0				88.6	88.6	0	82.56	82.56	0	69.78	73.65	5.546
2	35	c.172G>A	Y	83	80	0.94	0.94	0	0.97	0.97	0				7.6	7.6	0	8.34	8.34	0				88.74	88.74	0	74.28	74.28	0				88.6	88.6	0	82.56	82.56	0	52.67	81.62	54.9649
2	36	c.172G>C	Y	83	80	0.94	0.94	0	0.97	0.97	0				7.6	7.6	0	8.34	8.34	0				88.74	88.74	0	74.28	74.28	0				88.6	88.6	0	82.56	82.56	0
2	37	c.173G>A	Y	84	79	0.94	0.94	0	0.97	0.97	0				7.6	7.6	0	8.34	8.34	0				88.74	88.74	0	74.28	74.28	0				88.6	88.6	0	82.56	82.56	0	48.62	77.56	59.5228
2	38	c.173G>T	Y	84	79	0.94	0.94	0	0.97	0.97	0				7.6	7.6	0	8.34	8.34	0				88.74	88.74	0	74.28	74.28	0				88.6	88.6	0	82.56	82.56	0	47.09	73.92	56.976
2	39	c.173G>C	Y	84	79	0.94	0.94	0	0.97	0.97	0				7.6	7.6	0	8.34	8.34	0				88.74	88.74	0	74.28	74.28	0				88.6	88.6	0	82.56	82.56	0
2	40	c.187G>A	Y	98	65	0.94	0.94	0	0.97	0.97	0				7.6	7.6	0	8.34	8.34	0				88.74	88.74	0	74.28	74.28	0				88.6	88.6	0	82.56	82.56	0
2	41	c.188A>G	Y	99	64	0.94	0.94	0	0.97	0.97	0				7.6	7.6	0	8.34	8.34	0				88.74	88.74	0	74.28	74.28	0				88.6	88.6	0	82.56	82.56	0
2	42	c.188A>T	Y	99	64	0.94	0.94	0	0.97	0.97	0				7.6	7.6	0	8.34	8.34	0				88.74	88.74	0	74.28	74.28	0				88.6	88.6	0	82.56	82.56	0	47.97	74.81	55.9516
2	43	c.191G>A	Y	102	61	0.94	0.94	0	0.97	0.97	0				7.6	7.6	0	8.34	8.34	0				88.74	88.74	0	74.28	74.28	0				88.6	88.6	0	82.56	82.56	0
2	44	c.197A>T	Y	108	55	0.94	0.94	0	0.97	0.97	0				7.6	7.6	0	8.34	8.34	0				88.74	88.74	0	74.28	74.28	0				88.6	88.6	0	82.56	82.56	0	44.62	71.46	60.1524
2	45	c.199G>A	Y	110	53	0.94	0.94	0	0.97	0.97	0				7.6	7.6	0	8.34	8.34	0				88.74	88.74	0	74.28	74.28	0				88.6	88.6	0	82.56	82.56	0
2	46	c.205T>C	Y	116	47	0.94	0.94	0	0.97	0.97	0				7.6	7.6	0	8.34	8.34	0				88.74	88.74	0	74.28	74.28	0				88.6	88.6	0	82.56	82.56	0
2	47	c.205T>G	Y	116	47	0.94	0.94	0	0.97	0.97	0				7.6	7.6	0	8.34	8.34	0				88.74	88.74	0	74.28	74.28	0				88.6	88.6	0	82.56	82.56	0	62.66	73.53	17.3476
2	48	c.206G>A	Y	117	46	0.94	0.94	0	0.97	0.97	0				7.6	7.6	0	8.34	8.34	0				88.74	88.74	0	74.28	74.28	0				88.6	88.6	0	82.56	82.56	0
2	49	c.212T>G	Y	123	40	0.94	0.94	0	0.97	0.97	0				7.6	7.6	0	8.34	8.34	0				88.74	88.74	0	74.28	74.28	0				88.6	88.6	0	82.56	82.56	0
2	50	c.212T>C	Y	123	40	0.94	0.94	0	0.97	0.97	0				7.6	7.6	0	8.34	8.34	0				88.74	88.74	0	74.28	74.28	0				88.6	88.6	0	82.56	82.56	0
2	51	c.214G>C	Y	125	38	0.94	0.94	0	0.97	0.97	0				7.6	7.6	0	8.34	8.34	0				88.74	88.74	0	74.28	74.28	0				88.6	88.6	0	82.56	82.56	0
2	52	c.217G>A	Y	128	35	0.94	0.94	0	0.97	0.97	0				7.6	7.6	0	8.34	8.34	0				88.74	88.74	0	74.28	74.28	0				88.6	88.6	0	82.56	82.56	0
2	53	c.218A>C	Y	129	34	0.94	0.94	0	0.97	0.97	0				7.6	7.6	0	8.34	8.34	0				88.74	88.74	0	74.28	74.28	0				88.6	88.6	0	82.56	82.56	0	71.69	81.08	13.0981
2	54	c.218A>T	Y	129	34	0.94	0.94	0	0.97	0.97	0				7.6	7.6	0	8.34	8.34	0				88.74	88.74	0	74.28	74.28	0				88.6	88.6	0	82.56	82.56	0
2	55	c.219A>C	Y	130	33	0.94	0.94	0	0.97	0.97	0				7.6	7.6	0	8.34	8.34	0				88.74	88.74	0	74.28	74.28	0				88.6	88.6	0	82.56	82.56	0
2	56	c.219A>T	Y	130	33	0.94	0.94	0	0.97	0.97	0				7.6	7.6	0	8.34	8.34	0				88.74	88.74	0	74.28	74.28	0				88.6	88.6	0	82.56	82.56	0
2	57	c.224G>C	Y	135	28	0.94	0.94	0	0.97	0.97	0				7.6	7.6	0	8.34	8.34	0				88.74	88.74	0	74.28	74.28	0				88.6	88.6	0	82.56	82.56	0	63.46	73.75	16.2149
2	58	c.224G>A	Y	135	28	0.94	0.94	0	0.97	0.97	0				7.6	7.6	0	8.34	8.34	0				88.74	88.74	0	74.28	74.28	0				88.6	88.6	0	82.56	82.56	0
2	59	c.226G>C	Y	137	26	0.94	0.94	0	0.97	0.97	0				7.6	7.6	0	8.34	8.34	0				88.74	88.74	0	74.28	74.28	0				88.6	88.6	0	82.56	82.56	0
2	60	c.228A>C	Y	139	24	0.94	0.94	0	0.97	0.97	0				7.6	7.6	0	8.34	8.34	0				88.74	88.74	0	74.28	74.28	0				88.6	88.6	0	82.56	82.56	0
2	61	c.235G>A	Y	146	17	0.94	0.94	0	0.97	0.97	0				7.6	7.6	0	8.34	8.34	0				88.74	88.74	0	74.28	74.28	0				88.6	88.6	0	82.56	82.56	0
2	62	c.235G>C	Y	146	17	0.94	0.94	0	0.97	0.97	0				7.6	7.6	0	8.34	8.34	0				88.74	88.74	0	74.28	74.28	0				88.6	88.6	0	82.56	82.56	0
2	63	c.236A>C	Y	147	16	0.94	0.94	0	0.97	0.97	0				7.6	7.6	0	8.34	8.34	0				88.74	88.74	0	74.28	74.28	0				88.6	88.6	0	82.56	82.56	0
2	64	c.237A>C	Y	148	15	0.94	0.94	0	0.97	0.97	0				7.6	7.6	0	8.34	8.34	0				88.74	88.74	0	74.28	74.28	0				88.6	88.6	0	82.56	82.56	0
2	65	c.251C>T	Y	162	1	0.94	0.94	0	0.97	0.96	-1.03093				7.6	7.6	0	8.34	6.97	-16.4269				88.74	88.74	0	74.28	74.68	0.538503				88.6	88.6	0	82.56	82.56	0
2	66	c.251C>G	Y	162	1	0.94	0.94	0	0.97	0.97	0				7.6	7.6	0	8.34	7.36	-11.7506				88.74	88.74	0	74.28	74.23	-0.0673129				88.6	88.6	0	82.56	82.45	-0.133236
	Exon 3 (25 nt long)			253	277
3	67	c.259T>G	Y	6	18	1	1	0	0.99	0.99	0				9.07	9.07	0	8.72	8.72	0				88.53	88.53	0	81.58	81.58	0				82.8	82.8	0	91.09	91.09	0	44.5	73.44	65.0337
3	68	c.260T>G	Y	7	17	1	1	0	0.99	0.99	0				9.07	9.07	0	8.72	8.72	0				88.53	88.53	0	81.58	81.58	0				82.8	82.8	0	91.09	91.09	0	45.64	72.48	58.8081
3	69	c.262T>C	Y	9	15	1	1	0	0.99	0.99	0				9.07	9.07	0	8.72	8.72	0				88.53	88.53	0	81.58	81.58	0				82.8	82.8	0	91.09	91.09	0
3	70	c.271T>A	Y	18	6	1	1	0	0.99	0.99	0				9.07	9.07	0	8.72	8.72	0				88.53	88.53	0	81.58	81.58	0				82.8	82.8	0	91.09	91.09	0	82.17	83.34	1.42388
3	71	c.271T>G	Y	18	6	1	1	0	0.99	0.98	-1.0101				9.07	9.07	0	8.72	8.72	0				88.53	88.53	0	81.58	81.58	0				82.8	82.8	0	91.09	91.09	0	82.17	86.47	5.23305
3	72	c.272A>G	Y	19	5	1	1	0	0.99	0.98	-1.0101				9.07	9.07	0	8.72	8.72	0				88.53	88.53	0	81.58	81.58	0				82.8	82.8	0	91.09	91.09	0
3	73	c.277G>A	Y	24	0	1	1	0	0.99	0.17	-82.8283				9.07	9.07	0	8.72	4.41	-49.4266	nearby	5.57	N/A	88.53	88.53	0	81.58	69.45	-14.8688	63.3	73.38	15.9242	82.8	82.8	0	91.09	80.52	-11.6039	73.79	82.13	11.3023
3	74	c.277G>C	Y	24	0	1	1	0	0.99	0.56	-43.4343				9.07	9.07	0	8.72	5.42	-37.844	nearby	5.57	N/A	88.53	88.53	0	81.58	68.27	-16.3153				82.8	82.8	0	91.09	80.08	-12.0869
	Exon 4 (114 nt long)			278	391
4	75	c.278A>G	Y	0	113	0.22	0.52	136.364	1	1	0				5.14	6.8	32.2957	9.66	9.66	0				67.13	71.04	5.82452	95.87	95.87	0				78.45	81.58	3.9898	98.02	98.02	0	48.61	75.45	55.215
4	76	c.279T>A	Y	1	112	0.22	0.04	-81.8182	1	1	0				5.14	2.89	-43.7743	9.66	9.66	0				67.13	67.13	0	95.87	95.87	0				78.45	77.68	-0.981517	98.02	98.02	0	46.66	75.61	62.0446
4	77	c.280G>A	Y	2	111	0.22	0.24	9.09091	1	1	0				5.14	5.19	0.972763	9.66	9.66	0				67.13	67.13	0	95.87	95.87	0				78.45	78.45	0	98.02	98.02	0	43.83	72.78	66.0507
4	78	c.281G>T	Y	3	110	0.22	0.2	-9.09091	1	1	0				5.14	5.14	0	9.66	9.66	0				67.13	67.13	0	95.87	95.87	0				78.45	78.45	0	98.02	98.02	0
4	79	c.284A>G	Y	6	107	0.22	0.3	36.3636	1	1	0	new site	0.84	N/A	5.14	5.14	0	9.66	9.66	0	new site	7.7	N/A	67.13	67.13	0	95.87	95.87	0	new site	87.06	N/A	78.45	78.45	0	98.02	98.02	0	66.38	93.22	40.4339
4	80	c.287A>C	Y	9	104	0.22	0.2	-9.09091	1	1	0				5.14	5.14	0	9.66	9.66	0	6.96	7.42	6.6092	67.13	67.13	0	95.87	95.87	0				78.45	78.45	0	98.02	98.02	0
4	81	c.288G>C	Y	10	103	0.22	0.19	-13.6364	1	1	0				5.14	5.14	0	9.66	9.66	0	6.96	7.94	14.0805	67.13	67.13	0	95.87	95.87	0				78.45	78.45	0	98.02	98.02	0
4	82	c.289T>C	Y	11	102	0.22	0.26	18.1818	1	1	0	0.96	0.98	2.08333	5.14	5.14	0	9.66	9.66	0	6.96	8.2	17.8161	67.13	67.13	0	95.87	95.87	0				78.45	78.45	0	98.02	98.02	0
4	83	c.289T>A	Y	11	102	0.22	0.15	-31.8182	1	1	0				5.14	5.14	0	9.66	9.66	0	6.96	7.36	5.74713	67.13	67.13	0	95.87	95.87	0				78.45	78.45	0	98.02	98.02	0
4	84	c.291T>G	Y	13	100	0.22	0.2	-9.09091	1	1	0				5.14	5.14	0	9.66	9.66	0				67.13	67.13	0	95.87	95.87	0				78.45	78.45	0	98.02	98.02	0
4	85	c.301C>G	Y	23	90	0.22	0.2	-9.09091	1	1	0				5.14	5.14	0	9.66	9.66	0				67.13	67.13	0	95.87	95.87	0	new site	76.66	N/A	78.45	78.45	0	98.02	98.02	0
4	86	c.301C>T	Y	23	90	0.22	0.2	-9.09091	1	1	0				5.14	5.14	0	9.66	9.66	0				67.13	67.13	0	95.87	95.87	0				78.45	78.45	0	98.02	98.02	0
4	87	c.302C>T	Y	24	89	0.22	0.22	0	1	1	0				5.14	5.14	0	9.66	9.66	0	1.92	2.23	16.1458	67.13	67.13	0	95.87	95.87	0				78.45	78.45	0	98.02	98.02	0
4	88	c.302C>G	Y	24	89	0.22	0.22	0	1	1	0				5.14	5.14	0	9.66	9.66	0				67.13	67.13	0	95.87	95.87	0				78.45	78.45	0	98.02	98.02	0
4	89	c.304T>A	Y	26	87	0.22	0.22	0	1	1	0				5.14	5.14	0	9.66	9.66	0				67.13	67.13	0	95.87	95.87	0				78.45	78.45	0	98.02	98.02	0	45.59	75.4	65.3871
4	90	c.304T>C	Y	26	87	0.22	0.22	0	1	1	0				5.14	5.14	0	9.66	9.66	0				67.13	67.13	0	95.87	95.87	0				78.45	78.45	0	98.02	98.02	0
4	91	c.305G>A	Y	27	86	0.22	0.22	0	1	1	0				5.14	5.14	0	9.66	9.66	0				67.13	67.13	0	95.87	95.87	0				78.45	78.45	0	98.02	98.02	0
4	92	c.305G>T	Y	27	86	0.22	0.22	0	1	1	0				5.14	5.14	0	9.66	9.66	0	1.92	3.15	64.0625	67.13	67.13	0	95.87	95.87	0				78.45	78.45	0	98.02	98.02	0
4	93	c.313G>A	Y	35	78	0.22	0.22	0	1	1	0				5.14	5.14	0	9.66	9.66	0	new site	5.55	N/A	67.13	67.13	0	95.87	95.87	0	new site	67.99	N/A	78.45	78.45	0	98.02	98.02	0	43.62	72.57	66.3686
4	94	c.314G>T	Y	36	77	0.22	0.22	0	1	1	0				5.14	5.14	0	9.66	9.66	0	1.92	4.21	119.271	67.13	67.13	0	95.87	95.87	0	66	71.25	7.95455	78.45	78.45	0	98.02	98.02	0	75.83	78.03	2.90123
4	95	c.316G>C	Y	38	75	0.22	0.22	0	1	1	0				5.14	5.14	0	9.66	9.66	0	1.92	3.98	107.292	67.13	67.13	0	95.87	95.87	0	66	69.23	4.89394	78.45	78.45	0	98.02	98.02	0	75.83	78.57	3.61335
4	96	c.316G>T	Y	38	75	0.22	0.22	0	1	1	0				5.14	5.14	0	9.66	9.66	0	1.92	3.11	61.9792	67.13	67.13	0	95.87	95.87	0	66	72.78	10.2727	78.45	78.45	0	98.02	98.02	0	75.83	79.46	4.78702
4	97	c.316G>A	Y	38	75	0.22	0.22	0	1	1	0				5.14	5.14	0	9.66	9.66	0	new site	2.46	N/A	67.13	67.13	0	95.87	95.87	0	new site	76.63	N/A	78.45	78.45	0	98.02	98.02	0	52.83	81.77	54.7795
4	98	c.317G>A	Y	39	74	0.22	0.22	0	1	1	0				5.14	5.14	0	9.66	9.66	0				67.13	67.13	0	95.87	95.87	0				78.45	78.45	0	98.02	98.02	0
4	99	c.323G>A	Y	45	68	0.22	0.22	0	1	1	0				5.14	5.14	0	9.66	9.66	0				67.13	67.13	0	95.87	95.87	0				78.45	78.45	0	98.02	98.02	0
4	100	c.323G>T	Y	45	68	0.22	0.22	0	1	1	0				5.14	5.14	0	9.66	9.66	0				67.13	67.13	0	95.87	95.87	0				78.45	78.45	0	98.02	98.02	0	71.86	75.48	5.03757
4	101	c.323G>C	Y	45	68	0.22	0.22	0	1	1	0				5.14	5.14	0	9.66	9.66	0				67.13	67.13	0	95.87	95.87	0				78.45	78.45	0	98.02	98.02	0
4	102	c.324C>G	Y	46	67	0.22	0.22	0	1	1	0				5.14	5.14	0	9.66	9.66	0				67.13	67.13	0	95.87	95.87	0				78.45	78.45	0	98.02	98.02	0
4	103	c.328G>A	Y	50	63	0.22	0.22	0	1	1	0				5.14	5.14	0	9.66	9.66	0				67.13	67.13	0	95.87	95.87	0				78.45	78.45	0	98.02	98.02	0
4	104	c.329A>G	Y	51	62	0.22	0.22	0	1	1	0				5.14	5.14	0	9.66	9.66	0				67.13	67.13	0	95.87	95.87	0				78.45	78.45	0	98.02	98.02	0	51.85	78.68	51.7454
4	105	c.335T>A	Y	57	56	0.22	0.22	0	1	1	0				5.14	5.14	0	9.66	9.66	0				67.13	67.13	0	95.87	95.87	0				78.45	78.45	0	98.02	98.02	0
4	106	c.335T>C	Y	57	56	0.22	0.22	0	1	1	0				5.14	5.14	0	9.66	9.66	0				67.13	67.13	0	95.87	95.87	0				78.45	78.45	0	98.02	98.02	0
4	107	c.339T>A	Y	61	52	0.22	0.22	0	1	1	0				5.14	5.14	0	9.66	9.66	0				67.13	67.13	0	95.87	95.87	0				78.45	78.45	0	98.02	98.02	0
4	108	c.344A>G	Y	66	47	0.22	0.22	0	1	1	0				5.14	5.14	0	9.66	9.66	0				67.13	67.13	0	95.87	95.87	0				78.45	78.45	0	98.02	98.02	0	44.22	71.06	60.6965
4	109	c.349T>A	Y	71	42	0.22	0.22	0	1	1	0				5.14	5.14	0	9.66	9.66	0				67.13	67.13	0	95.87	95.87	0	new site	65.39	N/A	78.45	78.45	0	98.02	98.02	0	47.46	76.4	60.9777
4	110	c.349T>C	Y	71	42	0.22	0.22	0	1	1	0				5.14	5.14	0	9.66	9.66	0				67.13	67.13	0	95.87	95.87	0				78.45	78.45	0	98.02	98.02	0
4	111	c.350G>A	Y	72	41	0.22	0.22	0	1	1	0				5.14	5.14	0	9.66	9.66	0				67.13	67.13	0	95.87	95.87	0				78.45	78.45	0	98.02	98.02	0
4	112	c.350G>T	Y	72	41	0.22	0.22	0	1	1	0				5.14	5.14	0	9.66	9.66	0				67.13	67.13	0	95.87	95.87	0				78.45	78.45	0	98.02	98.02	0
4	113	c.352T>A	Y	74	39	0.22	0.22	0	1	1	0	new site	0.31	N/A	5.14	5.14	0	9.66	9.66	0	new site	4.39	N/A	67.13	67.13	0	95.87	95.87	0	new site	75.68	N/A	78.45	78.45	0	98.02	98.02	0	49.77	78.71	58.1475
4	114	c.355T>C	Y	77	36	0.22	0.22	0	1	1	0				5.14	5.14	0	9.66	9.66	0				67.13	67.13	0	95.87	95.87	0				78.45	78.45	0	98.02	98.02	0
4	115	c.356G>A	Y	78	35	0.22	0.22	0	1	1	0				5.14	5.14	0	9.66	9.66	0				67.13	67.13	0	95.87	95.87	0				78.45	78.45	0	98.02	98.02	0
4	116	c.356G>T	Y	78	35	0.22	0.22	0	1	1	0	0.34	0.46	35.2941	5.14	5.14	0	9.66	9.66	0				67.13	67.13	0	95.87	95.87	0				78.45	78.45	0	98.02	98.02	0
4	117	c.365G>T	Y	87	26	0.22	0.22	0	1	1	0	0.34	0.72	111.765	5.14	5.14	0	9.66	9.66	0	6.07	7.72	27.1829	67.13	67.13	0	95.87	95.87	0	80.87	86.32	6.73921	78.45	78.45	0	98.02	98.02	0	79.36	82.46	3.90625
4	118	c.368T>C	Y	90	23	0.22	0.22	0	1	1	0				5.14	5.14	0	9.66	9.66	0				67.13	67.13	0	95.87	95.87	0				78.45	78.45	0	98.02	98.02	0
4	119	c.368T>G	Y	90	23	0.22	0.22	0	1	1	0				5.14	5.14	0	9.66	9.66	0				67.13	67.13	0	95.87	95.87	0				78.45	78.45	0	98.02	98.02	0	45.28	72.11	59.2535
4	120	c.370G>A	Y	92	21	0.22	0.22	0	1	1	0	0.34	0.48	41.1765	5.14	5.14	0	9.66	9.66	0	6.07	6.23	2.63591	67.13	67.13	0	95.87	95.87	0				78.45	78.45	0	98.02	98.02	0
4	121	c.373G>A	Y	95	18	0.22	0.22	0	1	1	0				5.14	5.14	0	9.66	9.66	0				67.13	67.13	0	95.87	95.87	0	new site	71.92	N/A	78.45	78.45	0	98.02	98.02	0	41.95	70.89	68.9869
4	122	c.374G>T	Y	96	17	0.22	0.22	0	1	1	0				5.14	5.14	0	9.66	9.66	0				67.13	67.13	0	95.87	95.87	0				78.45	78.45	0	98.02	98.02	0	70.77	74.4	5.12929
4	123	c.374G>A	Y	96	17	0.22	0.22	0	1	1	0				5.14	5.14	0	9.66	9.66	0				67.13	67.13	0	95.87	95.87	0				78.45	78.45	0	98.02	98.02	0
4	124	c.383G>C	Y	105	8	0.22	0.22	0	1	1	0				5.14	5.14	0	9.66	9.66	0				67.13	67.13	0	95.87	95.87	0				78.45	78.45	0	98.02	98.02	0
	Exon 5 (129 nt long)		Y	392	520
5	125	c.400T>C	Y	8	120	0.94	0.94	0	0.21	0.21	0	new site	0.22	N/A	9.23	9.23	0	3	3	0	2.97	3.53	18.8552	86.18	86.18	0	72.4	72.4	0				82.9	82.9	0	80.32	80.32	0
5	126	c.401G>C	Y	9	119	0.94	0.9	-4.25532	0.21	0.21	0				9.23	9.23	0	3	3	0				86.18	86.18	0	72.4	72.4	0				82.9	82.9	0	80.32	80.32	0
5	127	c.401G>A	Y	9	119	0.94	0.92	-2.12766	0.21	0.21	0				9.23	9.23	0	3	3	0				86.18	86.18	0	72.4	72.4	0				82.9	82.9	0	80.32	80.32	0
5	128	c.407T>C	Y	15	113	0.94	0.96	2.12766	0.21	0.21	0				9.23	9.23	0	3	3	0				86.18	86.18	0	72.4	72.4	0				82.9	82.9	0	80.32	80.32	0
5	129	c.412A>C	Y	20	108	0.94	0.94	0	0.21	0.21	0				9.23	9.23	0	3	3	0				86.18	86.18	0	72.4	72.4	0				82.9	82.9	0	80.32	80.32	0
5	130	c.413A>G	Y	21	107	0.94	0.94	0	0.21	0.21	0				9.23	9.23	0	3	3	0				86.18	86.18	0	72.4	72.4	0				82.9	82.9	0	80.32	80.32	0
5	131	c.414T>A	Y	22	106	0.94	0.94	0	0.21	0.21	0				9.23	9.23	0	3	3	0				86.18	86.18	0	72.4	72.4	0	66.28	77.38	16.7471	82.9	82.9	0	80.32	80.32	0	41.64	70.59	69.5245
5	132	c.415G>A	Y	23	105	0.94	0.94	0	0.21	0.21	0				9.23	9.23	0	3	3	0				86.18	86.18	0	72.4	72.4	0				82.9	82.9	0	80.32	80.32	0
5	133	c.416G>A	Y	24	104	0.94	0.94	0	0.21	0.21	0				9.23	9.23	0	3	3	0				86.18	86.18	0	72.4	72.4	0				82.9	82.9	0	80.32	80.32	0
5	134	c.420A>T	Y	28	100	0.94	0.94	0	0.21	0.21	0				9.23	9.23	0	3	3	0				86.18	86.18	0	72.4	72.4	0				82.9	82.9	0	80.32	80.32	0
5	135	c.421T>C	Y	29	99	0.94	0.94	0	0.21	0.21	0				9.23	9.23	0	3	3	0				86.18	86.18	0	72.4	72.4	0				82.9	82.9	0	80.32	80.32	0
5	136	c.422G>A	Y	30	98	0.94	0.94	0	0.21	0.21	0				9.23	9.23	0	3	3	0				86.18	86.18	0	72.4	72.4	0				82.9	82.9	0	80.32	80.32	0
5	137	c.423C>G	Y	31	97	0.94	0.94	0	0.21	0.21	0				9.23	9.23	0	3	3	0				86.18	86.18	0	72.4	72.4	0				82.9	82.9	0	80.32	80.32	0
5	138	c.424G>A	Y	32	96	0.94	0.94	0	0.21	0.21	0				9.23	9.23	0	3	3	0				86.18	86.18	0	72.4	72.4	0	64.7	76.19	17.7589	82.9	82.9	0	80.32	80.32	0
5	139	c.427C>G	Y	35	93	0.94	0.94	0	0.21	0.21	0				9.23	9.23	0	3	3	0				86.18	86.18	0	72.4	72.4	0				82.9	82.9	0	80.32	80.32	0
5	140	c.427C>A	Y	35	93	0.94	0.94	0	0.21	0.21	0				9.23	9.23	0	3	3	0				86.18	86.18	0	72.4	72.4	0				82.9	82.9	0	80.32	80.32	0
5	141	c.433T>C	Y	41	87	0.94	0.94	0	0.21	0.21	0				9.23	9.23	0	3	3	0				86.18	86.18	0	72.4	72.4	0				82.9	82.9	0	80.32	80.32	0
5	142	c.434G>A	Y	42	86	0.94	0.94	0	0.21	0.21	0				9.23	9.23	0	3	3	0				86.18	86.18	0	72.4	72.4	0				82.9	82.9	0	80.32	80.32	0
5	143	c.457G>A	Y	65	63	0.94	0.94	0	0.21	0.21	0				9.23	9.23	0	3	3	0				86.18	86.18	0	72.4	72.4	0				82.9	82.9	0	80.32	80.32	0
5	144	c.464G>A	Y	72	56	0.94	0.94	0	0.21	0.21	0				9.23	9.23	0	3	3	0				86.18	86.18	0	72.4	72.4	0				82.9	82.9	0	80.32	80.32	0
5	145	c.464G>C	Y	72	56	0.94	0.94	0	0.21	0.21	0				9.23	9.23	0	3	3	0				86.18	86.18	0	72.4	72.4	0	new site	71.65	N/A	82.9	82.9	0	80.32	80.32	0
5	146	c.464G>T	Y	72	56	0.94	0.94	0	0.21	0.21	0				9.23	9.23	0	3	3	0				86.18	86.18	0	72.4	72.4	0	new site	74.43	N/A	82.9	82.9	0	80.32	80.32	0
5	147	c.466T>C	Y	74	54	0.94	0.94	0	0.21	0.21	0				9.23	9.23	0	3	3	0				86.18	86.18	0	72.4	72.4	0				82.9	82.9	0	80.32	80.32	0
5	148	c.470G>A	Y	78	50	0.94	0.94	0	0.21	0.21	0				9.23	9.23	0	3	3	0				86.18	86.18	0	72.4	72.4	0				82.9	82.9	0	80.32	80.32	0
5	149	c.478G>A	Y	86	42	0.94	0.94	0	0.21	0.21	0				9.23	9.23	0	3	3	0				86.18	86.18	0	72.4	72.4	0				82.9	82.9	0	80.32	80.32	0	45.86	74.81	63.1269
5	150	c.479G>C	Y	87	41	0.94	0.94	0	0.21	0.21	0				9.23	9.23	0	3	3	0	4.28	5.36	25.2336	86.18	86.18	0	72.4	72.4	0	new site	74.67	N/A	82.9	82.9	0	80.32	80.32	0
5	151	c.479G>T	Y	87	41	0.94	0.94	0	0.21	0.21	0	new site	0.85	N/A	9.23	9.23	0	3	3	0	new site	7.3	N/A	86.18	86.18	0	72.4	72.4	0	new site	74.62	N/A	82.9	82.9	0	80.32	80.32	0	50.44	77.27	53.1919
5	152	c.479G>A	Y	87	41	0.94	0.94	0	0.21	0.21	0				9.23	9.23	0	3	3	0				86.18	86.18	0	72.4	72.4	0				82.9	82.9	0	80.32	80.32	0
5	153	c.482A>G	Y	90	38	0.94	0.94	0	0.21	0.21	0				9.23	9.23	0	3	3	0				86.18	86.18	0	72.4	72.4	0				82.9	82.9	0	80.32	80.32	0	85.06	85.25	0.223372
5	154	c.487C>T	Y	95	33	0.94	0.94	0	0.21	0.21	0				9.23	9.23	0	3	3	0				86.18	86.18	0	72.4	72.4	0				82.9	82.9	0	80.32	80.32	0
5	155	c.496A>T	Y	104	24	0.94	0.94	0	0.21	0.21	0				9.23	9.23	0	3	3	0				86.18	86.18	0	72.4	72.4	0				82.9	82.9	0	80.32	80.32	0
5	156	c.501G>T	Y	109	19	0.94	0.94	0	0.21	0.21	0				9.23	9.23	0	3	3	0				86.18	86.18	0	72.4	72.4	0				82.9	82.9	0	80.32	80.32	0
5	157	c.505T>C	Y	113	15	0.94	0.94	0	0.21	0.21	0				9.23	9.23	0	3	3	0				86.18	86.18	0	72.4	72.4	0				82.9	82.9	0	80.32	80.32	0
5	158	c.506C>G	Y	114	14	0.94	0.94	0	0.21	0.21	0				9.23	9.23	0	3	3	0				86.18	86.18	0	72.4	72.4	0				82.9	82.9	0	80.32	80.32	0
5	159	c.508T>C	Y	116	12	0.94	0.94	0	0.21	0.21	0				9.23	9.23	0	3	3	0				86.18	86.18	0	72.4	72.4	0				82.9	82.9	0	80.32	80.32	0
5	160	c.509G>A	Y	117	11	0.94	0.94	0	0.21	0.21	0				9.23	9.23	0	3	3	0				86.18	86.18	0	72.4	72.4	0				82.9	82.9	0	80.32	80.32	0
5	161	c.520G>A	Y	128	0	0.94	0.94	0	0.21	N/A	N/A				9.23	9.23	0	3	N/A	N/A				86.18	86.18	0	72.4	60.26	-16.768	65.94	75.69	14.7862	82.9	82.9	0	80.32	69.75	-13.1599
	Exon 6 (203 nt long)			521	723
6	162	c.529C>T	Y	8	194	0.99	0.99	0	0.79	0.79	0				9.94	9.94	0	8.17	8.17	0				85.79	85.79	0	76.82	76.82	0				81.29	81.29	0	78.88	78.88	0
6	163	c.532T>C	Y	11	191	0.99	0.99	0	0.79	0.79	0				9.94	9.94	0	8.17	8.17	0				85.79	85.79	0	76.82	76.82	0				81.29	81.29	0	78.88	78.88	0
6	164	c.533G>A	Y	12	190	0.99	0.99	0	0.79	0.79	0				9.94	9.94	0	8.17	8.17	0				85.79	85.79	0	76.82	76.82	0				81.29	81.29	0	78.88	78.88	0
6	165	c.533G>T	Y	12	190	0.99	0.99	0	0.79	0.79	0				9.94	9.94	0	8.17	8.17	0				85.79	85.79	0	76.82	76.82	0				81.29	81.29	0	78.88	78.88	0
6	166	c.534T>G	Y	13	189	0.99	0.99	0	0.79	0.79	0				9.94	9.94	0	8.17	8.17	0				85.79	85.79	0	76.82	76.82	0				81.29	81.29	0	78.88	78.88	0
6	167	c.535G>A	Y	14	188	0.99	0.99	0	0.79	0.79	0	new site	0.2	N/A	9.94	9.94	0	8.17	8.17	0	new site	4.38	N/A	85.79	85.79	0	76.82	76.82	0	new site	79.15	N/A	81.29	81.29	0	78.88	78.88	0	52.08	81.03	55.5876
6	168	c.571C>T	Y	50	152	0.99	0.99	0	0.79	0.79	0				9.94	9.94	0	8.17	8.17	0				85.79	85.79	0	76.82	76.82	0				81.29	81.29	0	78.88	78.88	0
6	169	c.572G>C	Y	51	151	0.99	0.99	0	0.79	0.79	0				9.94	9.94	0	8.17	8.17	0				85.79	85.79	0	76.82	76.82	0				81.29	81.29	0	78.88	78.88	0
6	170	c.572G>T	Y	51	151	0.99	0.99	0	0.79	0.79	0				9.94	9.94	0	8.17	8.17	0				85.79	85.79	0	76.82	76.82	0				81.29	81.29	0	78.88	78.88	0
6	171	c.572G>A	Y	51	151	0.99	0.99	0	0.79	0.79	0				9.94	9.94	0	8.17	8.17	0				85.79	85.79	0	76.82	76.82	0				81.29	81.29	0	78.88	78.88	0
6	172	c.676C>G	Y	155	47	0.99	0.99	0	0.79	0.79	0				9.94	9.94	0	8.17	8.17	0				85.79	85.79	0	76.82	76.82	0				81.29	81.29	0	78.88	78.88	0
6	173	c.676C>T	Y	155	47	0.99	0.99	0	0.79	0.79	0				9.94	9.94	0	8.17	8.17	0				85.79	85.79	0	76.82	76.82	0				81.29	81.29	0	78.88	78.88	0
6	174	c.677G>C	Y	156	46	0.99	0.99	0	0.79	0.79	0				9.94	9.94	0	8.17	8.17	0				85.79	85.79	0	76.82	76.82	0				81.29	81.29	0	78.88	78.88	0
6	175	c.677G>T	Y	156	46	0.99	0.99	0	0.79	0.79	0				9.94	9.94	0	8.17	8.17	0				85.79	85.79	0	76.82	76.82	0				81.29	81.29	0	78.88	78.88	0
6	176	c.677G>A	Y	156	46	0.99	0.99	0	0.79	0.79	0	new site	0.78	N/A	9.94	9.94	0	8.17	8.17	0	new site	4.83	N/A	85.79	85.79	0	76.82	76.82	0	new site	78.27	N/A	81.29	81.29	0	78.88	78.88	0	57.69	86.63	50.1647
6	177	c.679G>T	Y	158	44	0.99	0.99	0	0.79	0.79	0				9.94	9.94	0	8.17	8.17	0	new site	3.55	N/A	85.79	85.79	0	76.82	76.82	0				81.29	81.29	0	78.88	78.88	0	52.61	79.44	50.9979
6	178	c.680T>A	Y	159	43	0.99	0.99	0	0.79	0.79	0				9.94	9.94	0	8.17	8.17	0				85.79	85.79	0	76.82	76.82	0				81.29	81.29	0	78.88	78.88	0	69.26	74.01	6.85822
6	179	c.682G>C	Y	161	41	0.99	0.99	0	0.79	0.79	0				9.94	9.94	0	8.17	8.17	0				85.79	85.79	0	76.82	76.82	0				81.29	81.29	0	78.88	78.88	0
6	180	c.682G>T	Y	161	41	0.99	0.99	0	0.79	0.79	0				9.94	9.94	0	8.17	8.17	0				85.79	85.79	0	76.82	76.82	0				81.29	81.29	0	78.88	78.88	0
6	181	c.685G>A	Y	164	38	0.99	0.99	0	0.79	0.79	0				9.94	9.94	0	8.17	8.17	0				85.79	85.79	0	76.82	76.82	0				81.29	81.29	0	78.88	78.88	0	69.26	77.6	12.0416
6	182	c.688G>A	Y	167	35	0.99	0.99	0	0.79	0.79	0				9.94	9.94	0	8.17	8.17	0				85.79	85.79	0	76.82	76.82	0				81.29	81.29	0	78.88	78.88	0	44.96	73.91	64.3906
6	183	c.698C>A	Y	177	25	0.99	0.99	0	0.79	0.79	0				9.94	9.94	0	8.17	8.17	0				85.79	85.79	0	76.82	76.82	0				81.29	81.29	0	78.88	78.88	0
6	184	c.706G>T	Y	185	17	0.99	0.99	0	0.79	0.79	0	0.81	0.85	4.93827	9.94	9.94	0	8.17	8.17	0	6.67	9.31	39.5802	85.79	85.79	0	76.82	76.82	0	same	84.8	N/A	81.29	81.29	0	78.88	78.88	0
6	185	c.707G>A	Y	186	16	0.99	0.99	0	0.79	0.79	0				9.94	9.94	0	8.17	8.17	0				85.79	85.79	0	76.82	76.82	0				81.29	81.29	0	78.88	78.88	0
6	186	c.709C>A	Y	188	14	0.99	0.99	0	0.79	0.79	0	0.14	0.99	607.143	9.94	9.94	0	8.17	8.17	0	4.06	8.76	115.764	85.79	85.79	0	76.82	76.82	0	77.97	87.85	12.6715	81.29	81.29	0	78.88	78.88	0	82.81	87.83	6.06207
6	187	c.712T>G	Y	191	11	0.99	0.99	0	0.79	0.79	0				9.94	9.94	0	8.17	8.17	0				85.79	85.79	0	76.82	76.82	0				81.29	81.29	0	78.88	78.88	0
6	188	c.715C>T	Y	194	8	0.99	0.99	0	0.79	0.79	0	0.81	0.84	3.7037	9.94	9.94	0	8.17	8.17	0	6.67	7.12	6.74663	85.79	85.79	0	76.82	76.82	0	84.8	87.51	3.19575	81.29	81.29	0	78.88	78.88	0	92.79	93.97	1.27169
6	189	c.716C>G	Y	195	7	0.99	0.99	0	0.79	0.79	0				9.94	9.94	0	8.17	8.17	0				85.79	85.79	0	76.82	76.82	0				81.29	81.29	0	78.88	78.88	0
6	190	c.718T>A	Y	197	5	0.99	0.99	0	0.79	0.84	6.32911				9.94	9.94	0	8.17	8.17	0				85.79	85.79	0	76.82	76.82	0	74.49	85.58	14.8879	81.29	81.29	0	78.88	78.88	0	52.34	81.29	55.3114
6	191	c.718T>C	Y	197	5	0.99	0.99	0	0.79	0.84	6.32911				9.94	9.94	0	8.17	8.17	0				85.79	85.79	0	76.82	76.82	0				81.29	81.29	0	78.88	78.88	0	92.79	93.44	0.700507
6	192	c.719G>T	Y	198	4	0.99	0.99	0	0.79	0.8	1.26582	0.81	0.95	17.284	9.94	9.94	0	8.17	8.17	0	6.67	8.84	32.5337	85.79	85.79	0	76.82	76.82	0	84.8	91.21	7.55896	81.29	81.29	0	78.88	78.88	0	92.79	96.41	3.90128
6	193	c.720G>T	Y	199	3	0.99	0.99	0	0.79	0.78	-1.26582				9.94	9.94	0	8.17	8.17	0				85.79	85.79	0	76.82	76.82	0				81.29	81.29	0	78.88	78.88	0	50.59	77.42	53.0342
6	194	c.721C>A	Y	200	2	0.99	0.99	0	0.79	0.74	-6.32911				9.94	9.94	0	8.17	8.4	2.81518				85.79	85.79	0	76.82	76.52	-0.390523				81.29	81.29	0	78.88	78.88	0
6	195	c.723G>C	Y	202	0	0.99	0.99	0	0.79	N/A	N/A				9.94	9.94	0	8.17	2.98	-63.5251				85.79	85.79	0	76.82	63.51	-17.3262				81.29	81.29	0	78.88	67.87	-13.9579
	Exon 7 (115 nt long)			724	838
7	196	c.724G>A	Y	0	114	0.99	0.98	-1.0101	0.99	0.99	0				9.75	9.44	-3.17949	8.76	8.76	0				97.75	93.84	-4	87.85	87.85	0				93.79	90.66	-3.33724	87.83	87.83	0
7	197	c.731T>G	Y	7	107	0.99	0.99	0	0.99	0.99	0				9.75	9.75	0	8.76	8.76	0				97.75	97.75	0	87.85	87.85	0				93.79	93.79	0	87.83	87.83	0
7	198	c.754T>C	Y	30	84	0.99	0.99	0	0.99	0.99	0				9.75	9.75	0	8.76	8.76	0				97.75	97.75	0	87.85	87.85	0				93.79	93.79	0	87.83	87.83	0
7	199	c.755G>A	Y	31	83	0.99	0.99	0	0.99	0.99	0				9.75	9.75	0	8.76	8.76	0				97.75	97.75	0	87.85	87.85	0				93.79	93.79	0	87.83	87.83	0
7	200	c.755G>C	Y	31	83	0.99	0.99	0	0.99	0.99	0				9.75	9.75	0	8.76	8.76	0				97.75	97.75	0	87.85	87.85	0				93.79	93.79	0	87.83	87.83	0
7	201	c.757G>A	Y	33	81	0.99	0.99	0	0.99	0.99	0				9.75	9.75	0	8.76	8.76	0				97.75	97.75	0	87.85	87.85	0				93.79	93.79	0	87.83	87.83	0	50.4	79.35	57.4405
7	202	c.758G>A	Y	34	80	0.99	0.99	0	0.99	0.99	0				9.75	9.75	0	8.76	8.76	0				97.75	97.75	0	87.85	87.85	0				93.79	93.79	0	87.83	87.83	0
7	203	c.760G>A	Y	36	78	0.99	0.99	0	0.99	0.99	0				9.75	9.75	0	8.76	8.76	0				97.75	97.75	0	87.85	87.85	0				93.79	93.79	0	87.83	87.83	0	44.84	73.78	64.5406
7	204	c.760G>T	Y	36	78	0.99	0.99	0	0.99	0.99	0				9.75	9.75	0	8.76	8.76	0				97.75	97.75	0	87.85	87.85	0				93.79	93.79	0	87.83	87.83	0
7	205	c.767T>C	Y	43	71	0.99	0.99	0	0.99	0.99	0				9.75	9.75	0	8.76	8.76	0				97.75	97.75	0	87.85	87.85	0				93.79	93.79	0	87.83	87.83	0
7	206	c.769G>T	Y	45	69	0.99	0.99	0	0.99	0.99	0				9.75	9.75	0	8.76	8.76	0				97.75	97.75	0	87.85	87.85	0				93.79	93.79	0	87.83	87.83	0
7	207	c.774T>G	Y	50	64	0.99	0.99	0	0.99	0.99	0				9.75	9.75	0	8.76	8.76	0				97.75	97.75	0	87.85	87.85	0				93.79	93.79	0	87.83	87.83	0	51.07	80.02	56.6869
7	208	c.781T>C	Y	57	57	0.99	0.99	0	0.99	0.99	0				9.75	9.75	0	8.76	8.76	0				97.75	97.75	0	87.85	87.85	0				93.79	93.79	0	87.83	87.83	0
7	209	c.783G>T	Y	59	55	0.99	0.99	0	0.99	0.99	0				9.75	9.75	0	8.76	8.76	0				97.75	97.75	0	87.85	87.85	0				93.79	93.79	0	87.83	87.83	0
7	210	c.784A>T	Y	60	54	0.99	0.99	0	0.99	0.99	0				9.75	9.75	0	8.76	8.76	0				97.75	97.75	0	87.85	87.85	0				93.79	93.79	0	87.83	87.83	0	53.63	80.47	50.0466
7	211	c.785T>C	Y	61	53	0.99	0.99	0	0.99	0.99	0				9.75	9.75	0	8.76	8.76	0				97.75	97.75	0	87.85	87.85	0				93.79	93.79	0	87.83	87.83	0
7	212	c.786T>G	Y	62	52	0.99	0.99	0	0.99	0.99	0	new site	0.57	N/A	9.75	9.75	0	8.76	8.76	0	2.87	6.06	111.15	97.75	97.75	0	87.85	87.85	0	new site	78.49	N/A	93.79	93.79	0	87.83	87.83	0	71.41	82.28	15.222
7	213	c.793G>A	Y	69	45	0.99	0.99	0	0.99	0.99	0				9.75	9.75	0	8.76	8.76	0				97.75	97.75	0	87.85	87.85	0				93.79	93.79	0	87.83	87.83	0
7	214	c.794C>A	Y	70	44	0.99	0.99	0	0.99	0.99	0				9.75	9.75	0	8.76	8.76	0				97.75	97.75	0	87.85	87.85	0				93.79	93.79	0	87.83	87.83	0
7	215	c.796G>A	Y	72	42	0.99	0.99	0	0.99	0.99	0				9.75	9.75	0	8.76	8.76	0				97.75	97.75	0	87.85	87.85	0				93.79	93.79	0	87.83	87.83	0
7	216	c.797C>T	Y	73	41	0.99	0.99	0	0.99	0.99	0				9.75	9.75	0	8.76	8.76	0				97.75	97.75	0	87.85	87.85	0				93.79	93.79	0	87.83	87.83	0
7	217	c.799C>T	Y	75	39	0.99	0.99	0	0.99	0.99	0				9.75	9.75	0	8.76	8.76	0				97.75	97.75	0	87.85	87.85	0				93.79	93.79	0	87.83	87.83	0
7	218	c.800A>G	Y	76	38	0.99	0.99	0	0.99	0.99	0				9.75	9.75	0	8.76	8.76	0				97.75	97.75	0	87.85	87.85	0				93.79	93.79	0	87.83	87.83	0
7	219	c.801C>A	Y	77	37	0.99	0.99	0	0.99	0.99	0				9.75	9.75	0	8.76	8.76	0				97.75	97.75	0	87.85	87.85	0				93.79	93.79	0	87.83	87.83	0
7	220	c.802T>A	Y	78	36	0.99	0.99	0	0.99	0.99	0				9.75	9.75	0	8.76	8.76	0	new site	5.23	N/A	97.75	97.75	0	87.85	87.85	0	new site	73.41	N/A	93.79	93.79	0	87.83	87.83	0	57.8	86.75	50.0865
7	221	c.802T>C	Y	78	36	0.99	0.99	0	0.99	0.99	0				9.75	9.75	0	8.76	8.76	0				97.75	97.75	0	87.85	87.85	0				93.79	93.79	0	87.83	87.83	0
7	222	c.804T>G	Y	80	34	0.99	0.99	0	0.99	0.99	0				9.75	9.75	0	8.76	8.76	0				97.75	97.75	0	87.85	87.85	0				93.79	93.79	0	87.83	87.83	0
7	223	c.829G>T	Y	105	9	0.99	0.99	0	0.99	0.99	0	0.25	0.7	180	9.75	9.75	0	8.76	8.76	0	new site	6.32	N/A	97.75	97.75	0	87.85	87.85	0	new site	86.04	N/A	93.79	93.79	0	87.83	87.83	0
7	224	c.830T>A	Y	106	8	0.99	0.99	0	0.99	0.99	0				9.75	9.75	0	8.76	8.76	0				97.75	97.75	0	87.85	87.85	0				93.79	93.79	0	87.83	87.83	0
7	225	c.835G>A	Y	111	3	0.99	0.99	0	0.99	0.99	0				9.75	9.75	0	8.76	8.76	0				97.75	97.75	0	87.85	87.85	0				93.79	93.79	0	87.83	87.83	0
7	226	c.838G>A	Y	114	0	0.99	0.99	0	0.99	0.38	-61.6162				9.75	9.75	0	8.76	4.44	-49.3151				97.75	97.75	0	87.85	75.71	-13.819	new site	73.26	N/A	93.79	93.79	0	87.83	77.26	-12.0346	43	71.95	67.3256
7	227	c.838G>C	Y	114	0	0.99	0.99	0	0.99	0.56	-43.4343				9.75	9.75	0	8.76	N/A	N/A				97.75	97.75	0	87.85	74.54	-15.1508				93.79	93.79	0	87.83	76.82	-12.5356
7	228	c.838G>T	Y	114	0	0.99	0.99	0	0.99	0.24	-75.7576				9.75	9.75	0	8.76	2.07	-76.3699				97.75	97.75	0	87.85	75.23	-14.3654				93.79	93.79	0	87.83	76.97	-12.3648
	Exon 8 (548 nt long)			839	1386
8	229	c.839G>T	Y	0	547	0.93	0.58	-37.6344	N/A	N/A	N/A				6.88	4.21	-38.8081	N/A	N/A	N/A				91.13	84.88	-6.85833	N/A	N/A	N/A				82.61	78.31	-5.20518	N/A	N/A	N/A
8	230	c.847A>G	Y	8	539	0.93	0.94	1.07527	N/A	N/A	N/A				6.88	6.88	0	N/A	N/A	N/A				91.13	91.13	0	N/A	N/A	N/A				82.61	82.61	0	N/A	N/A	N/A
8	231	c.871G>A	Y	32	515	0.93	0.93	0	N/A	N/A	N/A				6.88	6.88	0	N/A	N/A	N/A				91.13	91.13	0	N/A	N/A	N/A				82.61	82.61	0	N/A	N/A	N/A
8	232	c.872A>G	Y	33	514	0.93	0.93	0	N/A	N/A	N/A				6.88	6.88	0	N/A	N/A	N/A				91.13	91.13	0	N/A	N/A	N/A				82.61	82.61	0	N/A	N/A	N/A
8	233	c.872A>T	Y	33	514	0.93	0.93	0	N/A	N/A	N/A				6.88	6.88	0	N/A	N/A	N/A				91.13	91.13	0	N/A	N/A	N/A				82.61	82.61	0	N/A	N/A	N/A
8	234	c.880C>G	Y	41	506	0.93	0.93	0	N/A	N/A	N/A				6.88	6.88	0	N/A	N/A	N/A				91.13	91.13	0	N/A	N/A	N/A				82.61	82.61	0	N/A	N/A	N/A
8	235	c.881G>A	Y	42	505	0.93	0.93	0	N/A	N/A	N/A				6.88	6.88	0	N/A	N/A	N/A				91.13	91.13	0	N/A	N/A	N/A				82.61	82.61	0	N/A	N/A	N/A
8	236	c.887T>A	Y	48	499	0.93	0.93	0	N/A	N/A	N/A				6.88	6.88	0	N/A	N/A	N/A				91.13	91.13	0	N/A	N/A	N/A				82.61	82.61	0	N/A	N/A	N/A
8	237	c.893G>T	Y	54	493	0.93	0.93	0	N/A	N/A	N/A				6.88	6.88	0	N/A	N/A	N/A				91.13	91.13	0	N/A	N/A	N/A				82.61	82.61	0	N/A	N/A	N/A
8	238	c.905A>G	Y	66	481	0.93	0.93	0	N/A	N/A	N/A				6.88	6.88	0	N/A	N/A	N/A				91.13	91.13	0	N/A	N/A	N/A				82.61	82.61	0	N/A	N/A	N/A
8	239	c.907C>T	Y	68	479	0.93	0.93	0	N/A	N/A	N/A				6.88	6.88	0	N/A	N/A	N/A				91.13	91.13	0	N/A	N/A	N/A				82.61	82.61	0	N/A	N/A	N/A
8	240	c.917A>G	Y	78	469	0.93	0.93	0	N/A	N/A	N/A				6.88	6.88	0	N/A	N/A	N/A	new site	3.57	N/A	91.13	91.13	0	N/A	N/A	N/A				82.61	82.61	0	N/A	N/A	N/A	52.95	81.89	54.6553
8	241	c.928A>T	Y	89	458	0.93	0.93	0	N/A	N/A	N/A				6.88	6.88	0	N/A	N/A	N/A				91.13	91.13	0	N/A	N/A	N/A				82.61	82.61	0	N/A	N/A	N/A
8	242	c.941A>G	Y	102	445	0.93	0.93	0	N/A	N/A	N/A				6.88	6.88	0	N/A	N/A	N/A				91.13	91.13	0	N/A	N/A	N/A				82.61	82.61	0	N/A	N/A	N/A
8	243	c.942T>G	Y	103	444	0.93	0.93	0	N/A	N/A	N/A				6.88	6.88	0	N/A	N/A	N/A				91.13	91.13	0	N/A	N/A	N/A				82.61	82.61	0	N/A	N/A	N/A	50.36	79.3	57.4662
8	244	c.944A>G	Y	105	442	0.93	0.93	0	N/A	N/A	N/A				6.88	6.88	0	N/A	N/A	N/A				91.13	91.13	0	N/A	N/A	N/A				82.61	82.61	0	N/A	N/A	N/A
8	245	c.944A>T	Y	105	442	0.93	0.93	0	N/A	N/A	N/A				6.88	6.88	0	N/A	N/A	N/A				91.13	91.13	0	N/A	N/A	N/A				82.61	82.61	0	N/A	N/A	N/A	44.96	71.79	59.6753
8	246	c.946A>T	Y	107	440	0.93	0.93	0	N/A	N/A	N/A				6.88	6.88	0	N/A	N/A	N/A				91.13	91.13	0	N/A	N/A	N/A				82.61	82.61	0	N/A	N/A	N/A
8	247	c.947T>C	Y	108	439	0.93	0.93	0	N/A	N/A	N/A				6.88	6.88	0	N/A	N/A	N/A				91.13	91.13	0	N/A	N/A	N/A				82.61	82.61	0	N/A	N/A	N/A
8	248	c.949G>A	Y	110	437	0.93	0.93	0	N/A	N/A	N/A				6.88	6.88	0	N/A	N/A	N/A				91.13	91.13	0	N/A	N/A	N/A				82.61	82.61	0	N/A	N/A	N/A
8	249	c.950C>T	Y	111	436	0.93	0.93	0	N/A	N/A	N/A				6.88	6.88	0	N/A	N/A	N/A				91.13	91.13	0	N/A	N/A	N/A				82.61	82.61	0	N/A	N/A	N/A
8	250	c.953T>G	Y	114	433	0.93	0.93	0	N/A	N/A	N/A				6.88	6.88	0	N/A	N/A	N/A				91.13	91.13	0	N/A	N/A	N/A				82.61	82.61	0	N/A	N/A	N/A
8	251	c.956T>A	Y	117	430	0.93	0.93	0	N/A	N/A	N/A				6.88	6.88	0	N/A	N/A	N/A	new site	7.73	N/A	91.13	91.13	0	N/A	N/A	N/A	new site	84.76	N/A	82.61	82.61	0	N/A	N/A	N/A	63.18	92.12	45.8056
8	252	c.956T>C	Y	117	430	0.93	0.93	0	N/A	N/A	N/A				6.88	6.88	0	N/A	N/A	N/A				91.13	91.13	0	N/A	N/A	N/A				82.61	82.61	0	N/A	N/A	N/A
8	253	c.962T>C	Y	123	424	0.93	0.93	0	N/A	N/A	N/A				6.88	6.88	0	N/A	N/A	N/A				91.13	91.13	0	N/A	N/A	N/A				82.61	82.61	0	N/A	N/A	N/A
8	254	c.962T>A	Y	123	424	0.93	0.93	0	N/A	N/A	N/A				6.88	6.88	0	N/A	N/A	N/A	new site	7.83	N/A	91.13	91.13	0	N/A	N/A	N/A	new site	80.81	N/A	82.61	82.61	0	N/A	N/A	N/A	57.02	85.96	50.7541
8	255	c.974T>C	Y	135	412	0.93	0.93	0	N/A	N/A	N/A				6.88	6.88	0	N/A	N/A	N/A				91.13	91.13	0	N/A	N/A	N/A				82.61	82.61	0	N/A	N/A	N/A	71.77	79.45	10.7008
8	256	c.997C>T	Y	158	389	0.93	0.93	0	N/A	N/A	N/A				6.88	6.88	0	N/A	N/A	N/A				91.13	91.13	0	N/A	N/A	N/A				82.61	82.61	0	N/A	N/A	N/A
8	257	c.997C>A	Y	158	389	0.93	0.93	0	N/A	N/A	N/A				6.88	6.88	0	N/A	N/A	N/A				91.13	91.13	0	N/A	N/A	N/A				82.61	82.61	0	N/A	N/A	N/A
8	258	c.1003T>A	Y	164	383	0.93	0.93	0	N/A	N/A	N/A				6.88	6.88	0	N/A	N/A	N/A				91.13	91.13	0	N/A	N/A	N/A				82.61	82.61	0	N/A	N/A	N/A	45.73	74.68	63.3064
8	259	c.1004G>A	Y	165	382	0.93	0.93	0	N/A	N/A	N/A				6.88	6.88	0	N/A	N/A	N/A				91.13	91.13	0	N/A	N/A	N/A				82.61	82.61	0	N/A	N/A	N/A
8	260	c.1004G>T	Y	165	382	0.93	0.93	0	N/A	N/A	N/A				6.88	6.88	0	N/A	N/A	N/A				91.13	91.13	0	N/A	N/A	N/A	new site	71.41	N/A	82.61	82.61	0	N/A	N/A	N/A
8	261	c.1009G>A	Y	170	377	0.93	0.93	0	N/A	N/A	N/A				6.88	6.88	0	N/A	N/A	N/A				91.13	91.13	0	N/A	N/A	N/A				82.61	82.61	0	N/A	N/A	N/A
8	262	c.1009G>C	Y	170	377	0.93	0.93	0	N/A	N/A	N/A				6.88	6.88	0	N/A	N/A	N/A	2.7	4.76	76.2963	91.13	91.13	0	N/A	N/A	N/A				82.61	82.61	0	N/A	N/A	N/A
8	263	c.1010C>T	Y	171	376	0.93	0.93	0	N/A	N/A	N/A				6.88	6.88	0	N/A	N/A	N/A				91.13	91.13	0	N/A	N/A	N/A				82.61	82.61	0	N/A	N/A	N/A
8	264	c.1015A>G	Y	176	371	0.93	0.93	0	N/A	N/A	N/A				6.88	6.88	0	N/A	N/A	N/A				91.13	91.13	0	N/A	N/A	N/A				82.61	82.61	0	N/A	N/A	N/A
8	265	c.1022A>G	Y	183	364	0.93	0.93	0	N/A	N/A	N/A				6.88	6.88	0	N/A	N/A	N/A				91.13	91.13	0	N/A	N/A	N/A				82.61	82.61	0	N/A	N/A	N/A
8	266	c.1024A>C	Y	185	362	0.93	0.93	0	N/A	N/A	N/A				6.88	6.88	0	N/A	N/A	N/A				91.13	91.13	0	N/A	N/A	N/A				82.61	82.61	0	N/A	N/A	N/A
8	267	c.1025C>T	Y	186	361	0.93	0.93	0	N/A	N/A	N/A				6.88	6.88	0	N/A	N/A	N/A				91.13	91.13	0	N/A	N/A	N/A				82.61	82.61	0	N/A	N/A	N/A
8	268	c.1025C>A	Y	186	361	0.93	0.93	0	N/A	N/A	N/A				6.88	6.88	0	N/A	N/A	N/A				91.13	91.13	0	N/A	N/A	N/A				82.61	82.61	0	N/A	N/A	N/A
8	269	c.1040A>T	Y	201	346	0.93	0.93	0	N/A	N/A	N/A				6.88	6.88	0	N/A	N/A	N/A				91.13	91.13	0	N/A	N/A	N/A				82.61	82.61	0	N/A	N/A	N/A
8	270	c.1052G>A	Y	213	334	0.93	0.93	0	N/A	N/A	N/A				6.88	6.88	0	N/A	N/A	N/A				91.13	91.13	0	N/A	N/A	N/A				82.61	82.61	0	N/A	N/A	N/A
8	271	c.1052G>T	Y	213	334	0.93	0.93	0	N/A	N/A	N/A				6.88	6.88	0	N/A	N/A	N/A				91.13	91.13	0	N/A	N/A	N/A	new site	70.26	N/A	82.61	82.61	0	N/A	N/A	N/A
8	272	c.1058T>C	Y	219	328	0.93	0.93	0	N/A	N/A	N/A				6.88	6.88	0	N/A	N/A	N/A				91.13	91.13	0	N/A	N/A	N/A				82.61	82.61	0	N/A	N/A	N/A
8	273	c.1058T>G	Y	219	328	0.93	0.93	0	N/A	N/A	N/A				6.88	6.88	0	N/A	N/A	N/A				91.13	91.13	0	N/A	N/A	N/A				82.61	82.61	0	N/A	N/A	N/A
8	274	c.1061G>A	Y	222	325	0.93	0.93	0	N/A	N/A	N/A				6.88	6.88	0	N/A	N/A	N/A				91.13	91.13	0	N/A	N/A	N/A				82.61	82.61	0	N/A	N/A	N/A
8	275	c.1063G>A	Y	224	323	0.93	0.93	0	N/A	N/A	N/A				6.88	6.88	0	N/A	N/A	N/A				91.13	91.13	0	N/A	N/A	N/A				82.61	82.61	0	N/A	N/A	N/A	44.21	73.15	65.4603
8	276	c.1066T>A	Y	227	320	0.93	0.93	0	N/A	N/A	N/A				6.88	6.88	0	N/A	N/A	N/A				91.13	91.13	0	N/A	N/A	N/A				82.61	82.61	0	N/A	N/A	N/A	53.45	82.4	54.1628
8	277	c.1066T>G	Y	227	320	0.93	0.93	0	N/A	N/A	N/A				6.88	6.88	0	N/A	N/A	N/A				91.13	91.13	0	N/A	N/A	N/A				82.61	82.61	0	N/A	N/A	N/A
8	278	c.1068G>T	Y	229	318	0.93	0.93	0	N/A	N/A	N/A				6.88	6.88	0	N/A	N/A	N/A				91.13	91.13	0	N/A	N/A	N/A				82.61	82.61	0	N/A	N/A	N/A
8	279	c.1069G>A	Y	230	317	0.93	0.93	0	N/A	N/A	N/A				6.88	6.88	0	N/A	N/A	N/A				91.13	91.13	0	N/A	N/A	N/A				82.61	82.61	0	N/A	N/A	N/A
8	280	c.1070G>A	Y	231	316	0.93	0.93	0	N/A	N/A	N/A				6.88	6.88	0	N/A	N/A	N/A				91.13	91.13	0	N/A	N/A	N/A				82.61	82.61	0	N/A	N/A	N/A
8	281	c.1070G>T	Y	231	316	0.93	0.93	0	N/A	N/A	N/A	new site	0.94	N/A	6.88	6.88	0	N/A	N/A	N/A	new site	8.91	N/A	91.13	91.13	0	N/A	N/A	N/A	new site	81.58	N/A	82.61	82.61	0	N/A	N/A	N/A	63.99	90.83	41.9441
8	282	c.1072A>G	Y	233	314	0.93	0.93	0	N/A	N/A	N/A				6.88	6.88	0	N/A	N/A	N/A				91.13	91.13	0	N/A	N/A	N/A				82.61	82.61	0	N/A	N/A	N/A	42.49	71.44	68.1337
8	283	c.1076T>G	Y	237	310	0.93	0.93	0	N/A	N/A	N/A				6.88	6.88	0	N/A	N/A	N/A				91.13	91.13	0	N/A	N/A	N/A				82.61	82.61	0	N/A	N/A	N/A
8	284	c.1084A>G	Y	245	302	0.93	0.93	0	N/A	N/A	N/A				6.88	6.88	0	N/A	N/A	N/A				91.13	91.13	0	N/A	N/A	N/A				82.61	82.61	0	N/A	N/A	N/A
8	285	c.1087G>A	Y	248	299	0.93	0.93	0	N/A	N/A	N/A				6.88	6.88	0	N/A	N/A	N/A				91.13	91.13	0	N/A	N/A	N/A	new site	73.6	N/A	82.61	82.61	0	N/A	N/A	N/A	51.77	80.72	55.9204
8	286	c.1087G>T	Y	248	299	0.93	0.93	0	N/A	N/A	N/A				6.88	6.88	0	N/A	N/A	N/A				91.13	91.13	0	N/A	N/A	N/A				82.61	82.61	0	N/A	N/A	N/A
8	287	c.1088G>A	Y	249	298	0.93	0.93	0	N/A	N/A	N/A				6.88	6.88	0	N/A	N/A	N/A				91.13	91.13	0	N/A	N/A	N/A				82.61	82.61	0	N/A	N/A	N/A	45	73.95	64.3333
8	288	c.1097C>G	Y	258	289	0.93	0.93	0	N/A	N/A	N/A				6.88	6.88	0	N/A	N/A	N/A				91.13	91.13	0	N/A	N/A	N/A				82.61	82.61	0	N/A	N/A	N/A	69.58	73.74	5.97873
8	289	c.1097C>T	Y	258	289	0.93	0.93	0	N/A	N/A	N/A				6.88	6.88	0	N/A	N/A	N/A				91.13	91.13	0	N/A	N/A	N/A				82.61	82.61	0	N/A	N/A	N/A
8	290	c.1097C>A	Y	258	289	0.93	0.93	0	N/A	N/A	N/A				6.88	6.88	0	N/A	N/A	N/A				91.13	91.13	0	N/A	N/A	N/A				82.61	82.61	0	N/A	N/A	N/A
8	291	c.1105C>T	Y	266	281	0.93	0.93	0	N/A	N/A	N/A	0.79	0.84	6.32911	6.88	6.88	0	N/A	N/A	N/A				91.13	91.13	0	N/A	N/A	N/A				82.61	82.61	0	N/A	N/A	N/A
8	292	c.1109A>C	Y	270	277	0.93	0.93	0	N/A	N/A	N/A	0.79	0.92	16.4557	6.88	6.88	0	N/A	N/A	N/A	new site	6.14	N/A	91.13	91.13	0	N/A	N/A	N/A	new site	73.68	N/A	82.61	82.61	0	N/A	N/A	N/A
8	293	c.1120G>T	Y	281	266	0.93	0.93	0	N/A	N/A	N/A	0.79	0.91	15.1899	6.88	6.88	0	N/A	N/A	N/A				91.13	91.13	0	N/A	N/A	N/A				82.61	82.61	0	N/A	N/A	N/A
8	294	c.1127T>C	Y	288	259	0.93	0.93	0	N/A	N/A	N/A				6.88	6.88	0	N/A	N/A	N/A				91.13	91.13	0	N/A	N/A	N/A				82.61	82.61	0	N/A	N/A	N/A
8	295	c.1129G>T	Y	290	257	0.93	0.93	0	N/A	N/A	N/A				6.88	6.88	0	N/A	N/A	N/A				91.13	91.13	0	N/A	N/A	N/A	new site	70.75	N/A	82.61	82.61	0	N/A	N/A	N/A
8	296	c.1130T>C	Y	291	256	0.93	0.93	0	N/A	N/A	N/A				6.88	6.88	0	N/A	N/A	N/A				91.13	91.13	0	N/A	N/A	N/A				82.61	82.61	0	N/A	N/A	N/A
8	297	c.1132G>T	Y	293	254	0.93	0.93	0	N/A	N/A	N/A				6.88	6.88	0	N/A	N/A	N/A				91.13	91.13	0	N/A	N/A	N/A				82.61	82.61	0	N/A	N/A	N/A
8	298	c.1135C>A	Y	296	251	0.93	0.93	0	N/A	N/A	N/A				6.88	6.88	0	N/A	N/A	N/A				91.13	91.13	0	N/A	N/A	N/A	new site	78.68	N/A	82.61	82.61	0	N/A	N/A	N/A	54.33	83.28	53.2855
8	299	c.1135C>G	Y	296	251	0.93	0.93	0	N/A	N/A	N/A	0.79	0.84	6.32911	6.88	6.88	0	N/A	N/A	N/A				91.13	91.13	0	N/A	N/A	N/A				82.61	82.61	0	N/A	N/A	N/A
8	300	c.1136G>C	Y	297	250	0.93	0.93	0	N/A	N/A	N/A				6.88	6.88	0	N/A	N/A	N/A				91.13	91.13	0	N/A	N/A	N/A	new site	75.64	N/A	82.61	82.61	0	N/A	N/A	N/A	74.08	84.37	13.8904
8	301	c.1136G>T	Y	297	250	0.93	0.93	0	N/A	N/A	N/A				6.88	6.88	0	N/A	N/A	N/A				91.13	91.13	0	N/A	N/A	N/A				82.61	82.61	0	N/A	N/A	N/A
8	302	c.1136G>A	Y	297	250	0.93	0.93	0	N/A	N/A	N/A				6.88	6.88	0	N/A	N/A	N/A				91.13	91.13	0	N/A	N/A	N/A				82.61	82.61	0	N/A	N/A	N/A
8	303	c.1139C>A	Y	300	247	0.93	0.93	0	N/A	N/A	N/A				6.88	6.88	0	N/A	N/A	N/A				91.13	91.13	0	N/A	N/A	N/A				82.61	82.61	0	N/A	N/A	N/A
8	304	c.1144T>C	Y	305	242	0.93	0.93	0	N/A	N/A	N/A				6.88	6.88	0	N/A	N/A	N/A				91.13	91.13	0	N/A	N/A	N/A				82.61	82.61	0	N/A	N/A	N/A
8	305	c.1145G>A	Y	306	241	0.93	0.93	0	N/A	N/A	N/A				6.88	6.88	0	N/A	N/A	N/A				91.13	91.13	0	N/A	N/A	N/A				82.61	82.61	0	N/A	N/A	N/A
8	306	c.1147C>A	Y	308	239	0.93	0.93	0	N/A	N/A	N/A				6.88	6.88	0	N/A	N/A	N/A				91.13	91.13	0	N/A	N/A	N/A				82.61	82.61	0	N/A	N/A	N/A
8	307	c.1147C>T	Y	308	239	0.93	0.93	0	N/A	N/A	N/A				6.88	6.88	0	N/A	N/A	N/A	4.41	4.86	10.2041	91.13	91.13	0	N/A	N/A	N/A				82.61	82.61	0	N/A	N/A	N/A
8	308	c.1151G>C	Y	312	235	0.93	0.93	0	N/A	N/A	N/A				6.88	6.88	0	N/A	N/A	N/A	4.41	5.3	20.1814	91.13	91.13	0	N/A	N/A	N/A				82.61	82.61	0	N/A	N/A	N/A
8	309	c.1153T>C	Y	314	233	0.93	0.93	0	N/A	N/A	N/A				6.88	6.88	0	N/A	N/A	N/A				91.13	91.13	0	N/A	N/A	N/A				82.61	82.61	0	N/A	N/A	N/A
8	310	c.1159A>G	Y	320	227	0.93	0.93	0	N/A	N/A	N/A	new site	0.69	N/A	6.88	6.88	0	N/A	N/A	N/A	new site	6.75	N/A	91.13	91.13	0	N/A	N/A	N/A	new site	87.06	N/A	82.61	82.61	0	N/A	N/A	N/A	59.94	88.89	48.2983
8	311	c.1168A>T	Y	329	218	0.93	0.93	0	N/A	N/A	N/A				6.88	6.88	0	N/A	N/A	N/A				91.13	91.13	0	N/A	N/A	N/A				82.61	82.61	0	N/A	N/A	N/A
8	312	c.1169T>A	Y	330	217	0.93	0.93	0	N/A	N/A	N/A				6.88	6.88	0	N/A	N/A	N/A				91.13	91.13	0	N/A	N/A	N/A				82.61	82.61	0	N/A	N/A	N/A
8	313	c.1174A>G	Y	335	212	0.93	0.93	0	N/A	N/A	N/A				6.88	6.88	0	N/A	N/A	N/A				91.13	91.13	0	N/A	N/A	N/A				82.61	82.61	0	N/A	N/A	N/A
8	314	c.1178A>T	Y	339	208	0.93	0.93	0	N/A	N/A	N/A				6.88	6.88	0	N/A	N/A	N/A				91.13	91.13	0	N/A	N/A	N/A				82.61	82.61	0	N/A	N/A	N/A
8	315	c.1180A>G	Y	341	206	0.93	0.93	0	N/A	N/A	N/A				6.88	6.88	0	N/A	N/A	N/A				91.13	91.13	0	N/A	N/A	N/A				82.61	82.61	0	N/A	N/A	N/A
8	316	c.1181T>G	Y	342	205	0.93	0.93	0	N/A	N/A	N/A				6.88	6.88	0	N/A	N/A	N/A	new site	6.39	N/A	91.13	91.13	0	N/A	N/A	N/A	new site	76.75	N/A	82.61	82.61	0	N/A	N/A	N/A	57.32	86.26	50.4885
8	317	c.1181T>A	Y	342	205	0.93	0.93	0	N/A	N/A	N/A				6.88	6.88	0	N/A	N/A	N/A				91.13	91.13	0	N/A	N/A	N/A				82.61	82.61	0	N/A	N/A	N/A
8	318	c.1182G>A	Y	343	204	0.93	0.93	0	N/A	N/A	N/A				6.88	6.88	0	N/A	N/A	N/A				91.13	91.13	0	N/A	N/A	N/A				82.61	82.61	0	N/A	N/A	N/A
8	319	c.1183T>G	Y	344	203	0.93	0.93	0	N/A	N/A	N/A				6.88	6.88	0	N/A	N/A	N/A				91.13	91.13	0	N/A	N/A	N/A	new site	71.13	N/A	82.61	82.61	0	N/A	N/A	N/A	53.63	80.47	50.0466
8	320	c.1183T>C	Y	344	203	0.93	0.93	0	N/A	N/A	N/A				6.88	6.88	0	N/A	N/A	N/A				91.13	91.13	0	N/A	N/A	N/A				82.61	82.61	0	N/A	N/A	N/A
8	321	c.1186T>C	Y	347	200	0.93	0.93	0	N/A	N/A	N/A				6.88	6.88	0	N/A	N/A	N/A				91.13	91.13	0	N/A	N/A	N/A				82.61	82.61	0	N/A	N/A	N/A
8	322	c.1187G>A	Y	348	199	0.93	0.93	0	N/A	N/A	N/A				6.88	6.88	0	N/A	N/A	N/A				91.13	91.13	0	N/A	N/A	N/A				82.61	82.61	0	N/A	N/A	N/A
8	323	c.1187G>C	Y	348	199	0.93	0.93	0	N/A	N/A	N/A				6.88	6.88	0	N/A	N/A	N/A				91.13	91.13	0	N/A	N/A	N/A				82.61	82.61	0	N/A	N/A	N/A
8	324	c.1187G>T	Y	348	199	0.93	0.93	0	N/A	N/A	N/A				6.88	6.88	0	N/A	N/A	N/A				91.13	91.13	0	N/A	N/A	N/A				82.61	82.61	0	N/A	N/A	N/A
8	325	c.1189G>C	Y	350	197	0.93	0.93	0	N/A	N/A	N/A				6.88	6.88	0	N/A	N/A	N/A	4.13	4.46	7.99031	91.13	91.13	0	N/A	N/A	N/A				82.61	82.61	0	N/A	N/A	N/A
8	326	c.1190C>T	Y	351	196	0.93	0.93	0	N/A	N/A	N/A				6.88	6.88	0	N/A	N/A	N/A				91.13	91.13	0	N/A	N/A	N/A				82.61	82.61	0	N/A	N/A	N/A
8	327	c.1192G>A	Y	353	194	0.93	0.93	0	N/A	N/A	N/A				6.88	6.88	0	N/A	N/A	N/A	new site	4.81	N/A	91.13	91.13	0	N/A	N/A	N/A	new site	72.64	N/A	82.61	82.61	0	N/A	N/A	N/A	47.36	76.3	61.1064
8	328	c.1193G>A	Y	354	193	0.93	0.93	0	N/A	N/A	N/A				6.88	6.88	0	N/A	N/A	N/A				91.13	91.13	0	N/A	N/A	N/A				82.61	82.61	0	N/A	N/A	N/A
8	329	c.1193G>C	Y	354	193	0.93	0.93	0	N/A	N/A	N/A				6.88	6.88	0	N/A	N/A	N/A	4.13	5.39	30.5085	91.13	91.13	0	N/A	N/A	N/A				82.61	82.61	0	N/A	N/A	N/A	80.79	82.7	2.36415
8	330	c.1204G>A	Y	365	182	0.93	0.93	0	N/A	N/A	N/A				6.88	6.88	0	N/A	N/A	N/A				91.13	91.13	0	N/A	N/A	N/A				82.61	82.61	0	N/A	N/A	N/A	48.09	77.04	60.1996
8	331	c.1205G>A	Y	366	181	0.93	0.93	0	N/A	N/A	N/A	0.24	0.38	58.3333	6.88	6.88	0	N/A	N/A	N/A	4.86	6.38	31.2757	91.13	91.13	0	N/A	N/A	N/A	new site	72.44	N/A	82.61	82.61	0	N/A	N/A	N/A
8	332	c.1217C>T	Y	378	169	0.93	0.93	0	N/A	N/A	N/A				6.88	6.88	0	N/A	N/A	N/A				91.13	91.13	0	N/A	N/A	N/A				82.61	82.61	0	N/A	N/A	N/A
8	333	c.1219T>G	Y	380	167	0.93	0.93	0	N/A	N/A	N/A				6.88	6.88	0	N/A	N/A	N/A				91.13	91.13	0	N/A	N/A	N/A	new site	72.95	N/A	82.61	82.61	0	N/A	N/A	N/A	52.3	81.24	55.3346
8	334	c.1219T>C	Y	380	167	0.93	0.93	0	N/A	N/A	N/A				6.88	6.88	0	N/A	N/A	N/A				91.13	91.13	0	N/A	N/A	N/A				82.61	82.61	0	N/A	N/A	N/A
8	335	c.1219T>A	Y	380	167	0.93	0.93	0	N/A	N/A	N/A				6.88	6.88	0	N/A	N/A	N/A				91.13	91.13	0	N/A	N/A	N/A				82.61	82.61	0	N/A	N/A	N/A
8	336	c.1220G>A	Y	381	166	0.93	0.93	0	N/A	N/A	N/A				6.88	6.88	0	N/A	N/A	N/A				91.13	91.13	0	N/A	N/A	N/A				82.61	82.61	0	N/A	N/A	N/A
8	337	c.1225G>A	Y	386	161	0.93	0.93	0	N/A	N/A	N/A				6.88	6.88	0	N/A	N/A	N/A				91.13	91.13	0	N/A	N/A	N/A				82.61	82.61	0	N/A	N/A	N/A	48.68	77.62	59.4495
8	338	c.1226G>A	Y	387	160	0.93	0.93	0	N/A	N/A	N/A				6.88	6.88	0	N/A	N/A	N/A				91.13	91.13	0	N/A	N/A	N/A				82.61	82.61	0	N/A	N/A	N/A
8	339	c.1226G>C	Y	387	160	0.93	0.93	0	N/A	N/A	N/A				6.88	6.88	0	N/A	N/A	N/A				91.13	91.13	0	N/A	N/A	N/A				82.61	82.61	0	N/A	N/A	N/A	70.1	80.39	14.679
8	340	c.1228G>A	Y	389	158	0.93	0.93	0	N/A	N/A	N/A				6.88	6.88	0	N/A	N/A	N/A				91.13	91.13	0	N/A	N/A	N/A				82.61	82.61	0	N/A	N/A	N/A
8	341	c.1228G>C	Y	389	158	0.93	0.93	0	N/A	N/A	N/A				6.88	6.88	0	N/A	N/A	N/A				91.13	91.13	0	N/A	N/A	N/A				82.61	82.61	0	N/A	N/A	N/A
8	342	c.1229A>T	Y	390	157	0.93	0.93	0	N/A	N/A	N/A				6.88	6.88	0	N/A	N/A	N/A				91.13	91.13	0	N/A	N/A	N/A				82.61	82.61	0	N/A	N/A	N/A	50.95	77.78	52.6595
8	343	c.1230T>G	Y	391	156	0.93	0.93	0	N/A	N/A	N/A				6.88	6.88	0	N/A	N/A	N/A				91.13	91.13	0	N/A	N/A	N/A				82.61	82.61	0	N/A	N/A	N/A
8	344	c.1231A>G	Y	392	155	0.93	0.93	0	N/A	N/A	N/A				6.88	6.88	0	N/A	N/A	N/A				91.13	91.13	0	N/A	N/A	N/A	new site	71.72	N/A	82.61	82.61	0	N/A	N/A	N/A	72.29	82.86	14.6217
8	345	c.1232G>A	Y	393	154	0.93	0.93	0	N/A	N/A	N/A				6.88	6.88	0	N/A	N/A	N/A				91.13	91.13	0	N/A	N/A	N/A				82.61	82.61	0	N/A	N/A	N/A
8	346	c.1232G>T	Y	393	154	0.93	0.93	0	N/A	N/A	N/A				6.88	6.88	0	N/A	N/A	N/A				91.13	91.13	0	N/A	N/A	N/A				82.61	82.61	0	N/A	N/A	N/A
8	347	c.1233T>A	Y	394	153	0.93	0.93	0	N/A	N/A	N/A				6.88	6.88	0	N/A	N/A	N/A				91.13	91.13	0	N/A	N/A	N/A				82.61	82.61	0	N/A	N/A	N/A
8	348	c.1234G>T	Y	395	152	0.93	0.93	0	N/A	N/A	N/A				6.88	6.88	0	N/A	N/A	N/A				91.13	91.13	0	N/A	N/A	N/A				82.61	82.61	0	N/A	N/A	N/A
8	349	c.1235G>A	Y	396	151	0.93	0.93	0	N/A	N/A	N/A				6.88	6.88	0	N/A	N/A	N/A				91.13	91.13	0	N/A	N/A	N/A				82.61	82.61	0	N/A	N/A	N/A	72.29	80.63	11.5369
8	350	c.1237G>A	Y	398	149	0.93	0.93	0	N/A	N/A	N/A				6.88	6.88	0	N/A	N/A	N/A				91.13	91.13	0	N/A	N/A	N/A				82.61	82.61	0	N/A	N/A	N/A
8	351	c.1238G>A	Y	399	148	0.93	0.93	0	N/A	N/A	N/A				6.88	6.88	0	N/A	N/A	N/A				91.13	91.13	0	N/A	N/A	N/A				82.61	82.61	0	N/A	N/A	N/A
8	352	c.1240C>A	Y	401	146	0.93	0.93	0	N/A	N/A	N/A				6.88	6.88	0	N/A	N/A	N/A				91.13	91.13	0	N/A	N/A	N/A				82.61	82.61	0	N/A	N/A	N/A
8	353	c.1241C>A	Y	402	145	0.93	0.93	0	N/A	N/A	N/A				6.88	6.88	0	N/A	N/A	N/A				91.13	91.13	0	N/A	N/A	N/A				82.61	82.61	0	N/A	N/A	N/A
8	354	c.1241C>G	Y	402	145	0.93	0.93	0	N/A	N/A	N/A				6.88	6.88	0	N/A	N/A	N/A				91.13	91.13	0	N/A	N/A	N/A				82.61	82.61	0	N/A	N/A	N/A
8	355	c.1241C>T	Y	402	145	0.93	0.93	0	N/A	N/A	N/A				6.88	6.88	0	N/A	N/A	N/A				91.13	91.13	0	N/A	N/A	N/A				82.61	82.61	0	N/A	N/A	N/A
8	356	c.1243C>A	Y	404	143	0.93	0.93	0	N/A	N/A	N/A				6.88	6.88	0	N/A	N/A	N/A				91.13	91.13	0	N/A	N/A	N/A				82.61	82.61	0	N/A	N/A	N/A
8	357	c.1244A>G	Y	405	142	0.93	0.93	0	N/A	N/A	N/A				6.88	6.88	0	N/A	N/A	N/A				91.13	91.13	0	N/A	N/A	N/A				82.61	82.61	0	N/A	N/A	N/A
8	358	c.1245T>A	Y	406	141	0.93	0.93	0	N/A	N/A	N/A				6.88	6.88	0	N/A	N/A	N/A				91.13	91.13	0	N/A	N/A	N/A				82.61	82.61	0	N/A	N/A	N/A
8	359	c.1256T>A	Y	417	130	0.93	0.93	0	N/A	N/A	N/A				6.88	6.88	0	N/A	N/A	N/A				91.13	91.13	0	N/A	N/A	N/A	new site	71.35	N/A	82.61	82.61	0	N/A	N/A	N/A	45.59	74.54	63.5008
8	360	c.1265C>A	Y	426	121	0.93	0.93	0	N/A	N/A	N/A				6.88	6.88	0	N/A	N/A	N/A				91.13	91.13	0	N/A	N/A	N/A				82.61	82.61	0	N/A	N/A	N/A
8	361	c.1270T>C	Y	431	116	0.93	0.93	0	N/A	N/A	N/A				6.88	6.88	0	N/A	N/A	N/A				91.13	91.13	0	N/A	N/A	N/A				82.61	82.61	0	N/A	N/A	N/A
8	362	c.1270T>G	Y	431	116	0.93	0.93	0	N/A	N/A	N/A				6.88	6.88	0	N/A	N/A	N/A				91.13	91.13	0	N/A	N/A	N/A				82.61	82.61	0	N/A	N/A	N/A
8	363	c.1271T>C	Y	432	115	0.93	0.93	0	N/A	N/A	N/A				6.88	6.88	0	N/A	N/A	N/A				91.13	91.13	0	N/A	N/A	N/A				82.61	82.61	0	N/A	N/A	N/A
8	364	c.1274T>C	Y	435	112	0.93	0.93	0	N/A	N/A	N/A				6.88	6.88	0	N/A	N/A	N/A				91.13	91.13	0	N/A	N/A	N/A				82.61	82.61	0	N/A	N/A	N/A
8	365	c.1276A>C	Y	437	110	0.93	0.93	0	N/A	N/A	N/A				6.88	6.88	0	N/A	N/A	N/A				91.13	91.13	0	N/A	N/A	N/A				82.61	82.61	0	N/A	N/A	N/A
8	366	c.1277C>G	Y	438	109	0.93	0.93	0	N/A	N/A	N/A				6.88	6.88	0	N/A	N/A	N/A				91.13	91.13	0	N/A	N/A	N/A				82.61	82.61	0	N/A	N/A	N/A	46.83	75.78	61.8193
8	367	c.1277C>T	Y	438	109	0.93	0.93	0	N/A	N/A	N/A				6.88	6.88	0	N/A	N/A	N/A				91.13	91.13	0	N/A	N/A	N/A				82.61	82.61	0	N/A	N/A	N/A
8	368	c.1279G>A	Y	440	107	0.93	0.93	0	N/A	N/A	N/A				6.88	6.88	0	N/A	N/A	N/A				91.13	91.13	0	N/A	N/A	N/A				82.61	82.61	0	N/A	N/A	N/A	50.28	79.23	57.5776
8	369	c.1280G>A	Y	441	106	0.93	0.93	0	N/A	N/A	N/A				6.88	6.88	0	N/A	N/A	N/A				91.13	91.13	0	N/A	N/A	N/A				82.61	82.61	0	N/A	N/A	N/A
8	370	c.1289G>C	Y	450	97	0.93	0.93	0	N/A	N/A	N/A				6.88	6.88	0	N/A	N/A	N/A				91.13	91.13	0	N/A	N/A	N/A				82.61	82.61	0	N/A	N/A	N/A
8	371	c.1291T>A	Y	452	95	0.93	0.93	0	N/A	N/A	N/A				6.88	6.88	0	N/A	N/A	N/A				91.13	91.13	0	N/A	N/A	N/A				82.61	82.61	0	N/A	N/A	N/A	55.33	84.28	52.3224
8	372	c.1291T>C	Y	452	95	0.93	0.93	0	N/A	N/A	N/A				6.88	6.88	0	N/A	N/A	N/A				91.13	91.13	0	N/A	N/A	N/A				82.61	82.61	0	N/A	N/A	N/A
8	373	c.1291T>G	Y	452	95	0.93	0.93	0	N/A	N/A	N/A				6.88	6.88	0	N/A	N/A	N/A				91.13	91.13	0	N/A	N/A	N/A				82.61	82.61	0	N/A	N/A	N/A
8	374	c.1293G>C	Y	454	93	0.93	0.93	0	N/A	N/A	N/A				6.88	6.88	0	N/A	N/A	N/A	new site	2	N/A	91.13	91.13	0	N/A	N/A	N/A				82.61	82.61	0	N/A	N/A	N/A
8	375	c.1293G>T	Y	454	93	0.93	0.93	0	N/A	N/A	N/A				6.88	6.88	0	N/A	N/A	N/A				91.13	91.13	0	N/A	N/A	N/A				82.61	82.61	0	N/A	N/A	N/A
8	376	c.1294G>A	Y	455	92	0.93	0.93	0	N/A	N/A	N/A				6.88	6.88	0	N/A	N/A	N/A				91.13	91.13	0	N/A	N/A	N/A				82.61	82.61	0	N/A	N/A	N/A	46.1	75.05	62.7983
8	377	c.1295G>A	Y	456	91	0.93	0.93	0	N/A	N/A	N/A				6.88	6.88	0	N/A	N/A	N/A				91.13	91.13	0	N/A	N/A	N/A				82.61	82.61	0	N/A	N/A	N/A
8	378	c.1295G>C	Y	456	91	0.93	0.93	0	N/A	N/A	N/A				6.88	6.88	0	N/A	N/A	N/A				91.13	91.13	0	N/A	N/A	N/A				82.61	82.61	0	N/A	N/A	N/A	69.5	72.99	5.02158
8	379	c.1295G>T	Y	456	91	0.93	0.93	0	N/A	N/A	N/A				6.88	6.88	0	N/A	N/A	N/A				91.13	91.13	0	N/A	N/A	N/A				82.61	82.61	0	N/A	N/A	N/A
8	380	c.1297G>A	Y	458	89	0.93	0.93	0	N/A	N/A	N/A				6.88	6.88	0	N/A	N/A	N/A	new site	3.53	N/A	91.13	91.13	0	N/A	N/A	N/A	new site	70.81	N/A	82.61	82.61	0	N/A	N/A	N/A
8	381	c.1298A>G	Y	459	88	0.93	0.93	0	N/A	N/A	N/A				6.88	6.88	0	N/A	N/A	N/A				91.13	91.13	0	N/A	N/A	N/A				82.61	82.61	0	N/A	N/A	N/A
8	382	c.1298A>C	Y	459	88	0.93	0.93	0	N/A	N/A	N/A				6.88	6.88	0	N/A	N/A	N/A				91.13	91.13	0	N/A	N/A	N/A				82.61	82.61	0	N/A	N/A	N/A	69.5	78.89	13.5108
8	383	c.1300G>A	Y	461	86	0.93	0.93	0	N/A	N/A	N/A				6.88	6.88	0	N/A	N/A	N/A				91.13	91.13	0	N/A	N/A	N/A				82.61	82.61	0	N/A	N/A	N/A	71.47	76.33	6.80006
8	384	c.1303T>A	Y	464	83	0.93	0.93	0	N/A	N/A	N/A				6.88	6.88	0	N/A	N/A	N/A				91.13	91.13	0	N/A	N/A	N/A				82.61	82.61	0	N/A	N/A	N/A
8	385	c.1303T>G	Y	464	83	0.93	0.93	0	N/A	N/A	N/A				6.88	6.88	0	N/A	N/A	N/A				91.13	91.13	0	N/A	N/A	N/A				82.61	82.61	0	N/A	N/A	N/A
8	386	c.1304G>T	Y	465	82	0.93	0.93	0	N/A	N/A	N/A				6.88	6.88	0	N/A	N/A	N/A				91.13	91.13	0	N/A	N/A	N/A				82.61	82.61	0	N/A	N/A	N/A
8	387	c.1304G>A	Y	465	82	0.93	0.93	0	N/A	N/A	N/A				6.88	6.88	0	N/A	N/A	N/A	new site	3.16	N/A	91.13	91.13	0	N/A	N/A	N/A				82.61	82.61	0	N/A	N/A	N/A
8	388	c.1306G>A	Y	467	80	0.93	0.93	0	N/A	N/A	N/A				6.88	6.88	0	N/A	N/A	N/A				91.13	91.13	0	N/A	N/A	N/A				82.61	82.61	0	N/A	N/A	N/A
8	389	c.1307C>A	Y	468	79	0.93	0.93	0	N/A	N/A	N/A				6.88	6.88	0	N/A	N/A	N/A				91.13	91.13	0	N/A	N/A	N/A				82.61	82.61	0	N/A	N/A	N/A
8	390	c.1307C>T	Y	468	79	0.93	0.93	0	N/A	N/A	N/A				6.88	6.88	0	N/A	N/A	N/A				91.13	91.13	0	N/A	N/A	N/A				82.61	82.61	0	N/A	N/A	N/A
8	391	c.1320A>C	Y	481	66	0.93	0.93	0	N/A	N/A	N/A				6.88	6.88	0	N/A	N/A	N/A				91.13	91.13	0	N/A	N/A	N/A				82.61	82.61	0	N/A	N/A	N/A
8	392	c.1321T>C	Y	482	65	0.93	0.93	0	N/A	N/A	N/A				6.88	6.88	0	N/A	N/A	N/A				91.13	91.13	0	N/A	N/A	N/A				82.61	82.61	0	N/A	N/A	N/A
8	393	c.1322A>G	Y	483	64	0.93	0.93	0	N/A	N/A	N/A				6.88	6.88	0	N/A	N/A	N/A				91.13	91.13	0	N/A	N/A	N/A				82.61	82.61	0	N/A	N/A	N/A
8	394	c.1324G>A	Y	485	62	0.93	0.93	0	N/A	N/A	N/A				6.88	6.88	0	N/A	N/A	N/A				91.13	91.13	0	N/A	N/A	N/A				82.61	82.61	0	N/A	N/A	N/A
8	395	c.1325G>C	Y	486	61	0.93	0.93	0	N/A	N/A	N/A				6.88	6.88	0	N/A	N/A	N/A				91.13	91.13	0	N/A	N/A	N/A				82.61	82.61	0	N/A	N/A	N/A
8	396	c.1325G>A	Y	486	61	0.93	0.93	0	N/A	N/A	N/A				6.88	6.88	0	N/A	N/A	N/A				91.13	91.13	0	N/A	N/A	N/A				82.61	82.61	0	N/A	N/A	N/A
8	397	c.1328T>C	Y	489	58	0.93	0.93	0	N/A	N/A	N/A				6.88	6.88	0	N/A	N/A	N/A				91.13	91.13	0	N/A	N/A	N/A				82.61	82.61	0	N/A	N/A	N/A
8	398	c.1340T>A	Y	501	46	0.93	0.93	0	N/A	N/A	N/A				6.88	6.88	0	N/A	N/A	N/A				91.13	91.13	0	N/A	N/A	N/A				82.61	82.61	0	N/A	N/A	N/A
8	399	c.1343C>A	Y	504	43	0.93	0.93	0	N/A	N/A	N/A				6.88	6.88	0	N/A	N/A	N/A				91.13	91.13	0	N/A	N/A	N/A				82.61	82.61	0	N/A	N/A	N/A
8	400	c.1343C>T	Y	504	43	0.93	0.93	0	N/A	N/A	N/A				6.88	6.88	0	N/A	N/A	N/A				91.13	91.13	0	N/A	N/A	N/A				82.61	82.61	0	N/A	N/A	N/A
8	401	c.1345C>T	Y	506	41	0.93	0.93	0	N/A	N/A	N/A				6.88	6.88	0	N/A	N/A	N/A				91.13	91.13	0	N/A	N/A	N/A				82.61	82.61	0	N/A	N/A	N/A
8	402	c.1346G>A	Y	507	40	0.93	0.93	0	N/A	N/A	N/A				6.88	6.88	0	N/A	N/A	N/A				91.13	91.13	0	N/A	N/A	N/A				82.61	82.61	0	N/A	N/A	N/A	47.81	76.76	60.5522
8	403	c.1349A>G	Y	510	37	0.93	0.93	0	N/A	N/A	N/A				6.88	6.88	0	N/A	N/A	N/A				91.13	91.13	0	N/A	N/A	N/A				82.61	82.61	0	N/A	N/A	N/A
8	404	c.1351G>T	Y	512	35	0.93	0.93	0	N/A	N/A	N/A				6.88	6.88	0	N/A	N/A	N/A				91.13	91.13	0	N/A	N/A	N/A				82.61	82.61	0	N/A	N/A	N/A
8	405	c.1357T>A	Y	518	29	0.93	0.93	0	N/A	N/A	N/A				6.88	6.88	0	N/A	N/A	N/A	new site	6.43	N/A	91.13	91.13	0	N/A	N/A	N/A	new site	76.11	N/A	82.61	82.61	0	N/A	N/A	N/A	56.86	85.8	50.8969
8	406	c.1357T>C	Y	518	29	0.93	0.93	0	N/A	N/A	N/A				6.88	6.88	0	N/A	N/A	N/A				91.13	91.13	0	N/A	N/A	N/A				82.61	82.61	0	N/A	N/A	N/A
8	407	c.1361T>A	Y	522	25	0.93	0.93	0	N/A	N/A	N/A				6.88	6.88	0	N/A	N/A	N/A				91.13	91.13	0	N/A	N/A	N/A				82.61	82.61	0	N/A	N/A	N/A
8	408	c.1361T>C	Y	522	25	0.93	0.93	0	N/A	N/A	N/A				6.88	6.88	0	N/A	N/A	N/A				91.13	91.13	0	N/A	N/A	N/A				82.61	82.61	0	N/A	N/A	N/A
8	409	c.1373C>A	Y	534	13	0.93	0.93	0	N/A	N/A	N/A				6.88	6.88	0	N/A	N/A	N/A				91.13	91.13	0	N/A	N/A	N/A				82.61	82.61	0	N/A	N/A	N/A
	Synonymous:
5	410	c.459G>A	Y	67	61	0.94	0.94	0	0.21	0.21	0	0.08	0.66	725	9.23	9.23	0	3	3	0	1.96	6.44	228.571	86.18	86.18	0	72.4	72.4	0	72.86	77.22	5.98408	82.9	82.9	0	80.32	80.32	0
5	411	c.484C>A	Y	92	36	0.94	0.94	0	0.21	0.21	0				9.23	9.23	0	3	3	0				86.18	86.18	0	72.4	72.4	0				82.9	82.9	0	80.32	80.32	0
6	412	c.711A>G	Y	190	12	0.99	0.99	0	0.79	0.79	0	0.14	0.96	585.714	9.94	9.94	0	8.17	8.17	0	4.06	8.94	120.197	85.79	85.79	0	76.82	76.82	0	77.97	90.12	15.5829	81.29	81.29	0	78.88	78.88	0	82.81	94.98	14.6963
1	413	c.87A>G	Y	86	1	N/A	N/A	N/A	0.83	0.14	-83.1325	new site	0.12	N/A	N/A	N/A	N/A	7.44	3.45	-53.629	new site	4.12	N/A	N/A	N/A	N/A	79.95	70.99	-11.207	new site	71.27	N/A	N/A	N/A	N/A	86.17	81.32	-5.62841	65.28	77.44	18.6275
2	414	c.153A>G	Y	64	99	0.94	0.94	0	0.97	0.97	0	0.96	1	4.16667	7.6	7.6	0	8.34	8.34	0	8.76	10.86	23.9726	88.74	88.74	0	74.28	74.28	0	87.85	100	13.8304	88.6	88.6	0	82.56	82.56	0	87.83	100	13.8563
6	415	c.723G>A	Y	202	0	0.99	0.99	0	0.79	0.03	-96.2025				9.94	9.94	0	8.17	1.99	-75.6426				85.79	85.79	0	76.82	64.69	-15.7902	74.49	84.23	13.0756	81.29	81.29	0	78.88	68.3	-13.4128	58.09	66.43	14.357
	Neutral
	Non-synonymous
1	N1	c.7C>A	N	6	81	N/A	N/A	N/A	0.83	0.83	0				N/A	N/A	N/A	7.44	7.44	0				N/A	N/A	N/A	79.95	79.95	0				N/A	N/A	N/A	86.17	86.17	0
1	N2	c.10G>A	N	9	78	N/A	N/A	N/A	0.83	0.83	0				N/A	N/A	N/A	7.44	7.44	0				N/A	N/A	N/A	79.95	79.95	0				N/A	N/A	N/A	86.17	86.17	0
1	N3	c.22A>G	N	21	66	N/A	N/A	N/A	0.83	0.83	0				N/A	N/A	N/A	7.44	7.44	0				N/A	N/A	N/A	79.95	79.95	0				N/A	N/A	N/A	86.17	86.17	0
1	N4	c.23T>C	N	22	65	N/A	N/A	N/A	0.83	0.83	0				N/A	N/A	N/A	7.44	7.44	0				N/A	N/A	N/A	79.95	79.95	0				N/A	N/A	N/A	86.17	86.17	0
1	N5	c.26C>G	N	25	62	N/A	N/A	N/A	0.83	0.83	0				N/A	N/A	N/A	7.44	7.44	0				N/A	N/A	N/A	79.95	79.95	0				N/A	N/A	N/A	86.17	86.17	0
1	N6	c.35C>T	N	34	53	N/A	N/A	N/A	0.83	0.83	0				N/A	N/A	N/A	7.44	7.44	0				N/A	N/A	N/A	79.95	79.95	0				N/A	N/A	N/A	86.17	86.17	0
1	N7	c.53G>A	N	52	35	N/A	N/A	N/A	0.83	0.83	0				N/A	N/A	N/A	7.44	7.44	0				N/A	N/A	N/A	79.95	79.95	0				N/A	N/A	N/A	86.17	86.17	0
1	N8	c.65A>G	N	64	23	N/A	N/A	N/A	0.83	0.83	0				N/A	N/A	N/A	7.44	7.44	0				N/A	N/A	N/A	79.95	79.95	0				N/A	N/A	N/A	86.17	86.17	0
1	N9	c.80A>T	N	79	8	N/A	N/A	N/A	0.83	0.83	0				N/A	N/A	N/A	7.44	7.44	0	-3.07	5.1	-266.124	N/A	N/A	N/A	79.95	79.95	0				N/A	N/A	N/A	86.17	86.17	0	46.98	73.82	57.1307
2	N10	c.103G>A	N	14	149	0.94	0.95	1.06383	0.97	0.97	0				7.6	7.6	0	8.34	8.34	0				88.74	88.74	0	74.28	74.28	0				88.6	88.6	0	82.56	82.56	0
2	N11	c.104A>G	N	15	148	0.94	0.91	-3.19149	0.97	0.97	0				7.6	7.6	0	8.34	8.34	0				88.74	88.74	0	74.28	74.28	0				88.6	88.6	0	82.56	82.56	0
2	N12	c.105A>C	N	16	147	0.94	0.92	-2.12766	0.97	0.97	0				7.6	7.6	0	8.34	8.34	0				88.74	88.74	0	74.28	74.28	0				88.6	88.6	0	82.56	82.56	0
2	N13	c.122T>G	N	33	130	0.94	0.94	0	0.97	0.97	0				7.6	7.6	0	8.34	8.34	0				88.74	88.74	0	74.28	74.28	0				88.6	88.6	0	82.56	82.56	0
2	N14	c.130C>T	N	41	122	0.94	0.94	0	0.97	0.97	0				7.6	7.6	0	8.34	8.34	0				88.74	88.74	0	74.28	74.28	0				88.6	88.6	0	82.56	82.56	0	46.91	73.74	57.1946
2	N15	c.181G>C	N	92	71	0.94	0.94	0	0.97	0.97	0				7.6	7.6	0	8.34	8.34	0				88.74	88.74	0	74.28	74.28	0				88.6	88.6	0	82.56	82.56	0	69.59	79.89	14.801
2	N16	c.195G>A	N	106	57	0.94	0.94	0	0.97	0.97	0				7.6	7.6	0	8.34	8.34	0				88.74	88.74	0	74.28	74.28	0				88.6	88.6	0	82.56	82.56	0
2	N17	c.209G>C	N	120	43	0.94	0.94	0	0.97	0.97	0				7.6	7.6	0	8.34	8.34	0				88.74	88.74	0	74.28	74.28	0	new site	76.44	N/A	88.6	88.6	0	82.56	82.56	0
2	N18	c.221C>T	N	132	31	0.94	0.94	0	0.97	0.97	0				7.6	7.6	0	8.34	8.34	0				88.74	88.74	0	74.28	74.28	0				88.6	88.6	0	82.56	82.56	0	49.69	76.52	53.9948
2	N19	c.230T>G	N	141	22	0.94	0.94	0	0.97	0.97	0				7.6	7.6	0	8.34	8.34	0				88.74	88.74	0	74.28	74.28	0				88.6	88.6	0	82.56	82.56	0	44.13	70.97	60.8203
4	N20	c.320G>C	N	42	71	0.22	0.22	0	1	1	0				5.14	5.14	0	9.66	9.66	0				67.13	67.13	0	95.87	95.87	0	new site	62.37	N/A	78.45	78.45	0	98.02	98.02	0
4	N21	c.340T>G	N	62	51	0.22	0.22	0	1	1	0				5.14	5.14	0	9.66	9.66	0				67.13	67.13	0	95.87	95.87	0				78.45	78.45	0	98.02	98.02	0
5	N22	c.451A>C	N	59	69	0.94	0.94	0	0.21	0.21	0	new site	0.11	N/A	9.23	9.23	0	3	3	0				86.18	86.18	0	72.4	72.4	0				82.9	82.9	0	80.32	80.32	0
5	N23	c.500A>G	N	108	20	0.94	0.94	0	0.21	0.21	0				9.23	9.23	0	3	3	0				86.18	86.18	0	72.4	72.4	0				82.9	82.9	0	80.32	80.32	0
5	N24	c.517G>A	N	125	3	0.94	0.94	0	0.21	0.48	128.571				9.23	9.23	0	3	3	0	2.76	5.67	N/A	86.18	86.18	0	72.4	72.4	0	new site	74.67	N/A	82.9	82.9	0	80.32	80.32	0	83.76	83.83	0.0835721
6	N25	c.523C>T	N	2	200	0.99	0.99	0	0.79	0.79	0				9.94	9.9	-0.402414	8.17	8.17	0				85.79	85.79	0	76.82	76.82	0				81.29	81.29	0	78.88	78.88	0
6	N26	c.577G>A	N	56	146	0.99	0.99	0	0.79	0.79	0				9.94	9.94	0	8.17	8.17	0				85.79	85.79	0	76.82	76.82	0				81.29	81.29	0	78.88	78.88	0
6	N27	c.584T>G	N	63	139	0.99	0.99	0	0.79	0.79	0				9.94	9.94	0	8.17	8.17	0				85.79	85.79	0	76.82	76.82	0				81.29	81.29	0	78.88	78.88	0
6	N28	c.589C>T	N	68	134	0.99	0.99	0	0.79	0.79	0				9.94	9.94	0	8.17	8.17	0				85.79	85.79	0	76.82	76.82	0				81.29	81.29	0	78.88	78.88	0
6	N29	c.634G>A	N	113	89	0.99	0.99	0	0.79	0.79	0				9.94	9.94	0	8.17	8.17	0				85.79	85.79	0	76.82	76.82	0				81.29	81.29	0	78.88	78.88	0
6	N30	c.643A>T	N	122	80	0.99	0.99	0	0.79	0.79	0				9.94	9.94	0	8.17	8.17	0				85.79	85.79	0	76.82	76.82	0				81.29	81.29	0	78.88	78.88	0
6	N31	c.647A>G	N	126	76	0.99	0.99	0	0.79	0.79	0				9.94	9.94	0	8.17	8.17	0				85.79	85.79	0	76.82	76.82	0				81.29	81.29	0	78.88	78.88	0
6	N32	c.679G>A	N	158	44	0.99	0.99	0	0.79	0.79	0				9.94	9.94	0	8.17	8.17	0				85.79	85.79	0	76.82	76.82	0				81.29	81.29	0	78.88	78.88	0
7	N33	c.808G>A	N	84	30	0.99	0.99	0	0.79	0.79	0				9.94	9.94	0	8.17	8.17	0				85.79	85.79	0	76.82	76.82	0				93.79	93.79	0	87.83	87.83	0
7	N34	c.809A>C	N	85	29	0.99	0.99	0	0.79	0.79	0				9.94	9.94	0	8.17	8.17	0				85.79	85.79	0	76.82	76.82	0				93.79	93.79	0	87.83	87.83	0
7	N35	c.812C>G	N	88	26	0.99	0.99	0	0.79	0.79	0				9.94	9.94	0	8.17	8.17	0				85.79	85.79	0	76.82	76.82	0				93.79	93.79	0	87.83	87.83	0	44.64	73.59	64.8522
7	N36	c.815G>A	N	91	23	0.99	0.99	0	0.79	0.79	0				9.94	9.94	0	8.17	8.17	0				85.79	85.79	0	76.82	76.82	0				93.79	93.79	0	87.83	87.83	0
7	N37	c.833T>C	N	109	5	0.99	0.99	0	0.79	0.79	0				9.94	9.94	0	8.17	8.17	0				85.79	85.79	0	76.82	76.82	0				93.79	93.79	0	87.83	87.83	0
8	N38	c.844C>T	N	5	542	0.93	0.93	0	N/A	N/A	N/A				6.88	6.88	0	N/A	N/A	N/A				91.13	91.13	0	N/A	N/A	N/A				82.61	82.61	0	N/A	N/A	N/A
8	N39	c.890T>A	N	51	496	0.93	0.93	0	N/A	N/A	N/A				6.88	6.88	0	N/A	N/A	N/A				91.13	91.13	0	N/A	N/A	N/A				82.61	82.61	0	N/A	N/A	N/A
8	N40	c.893G>A	N	54	493	0.93	0.93	0	N/A	N/A	N/A				6.88	6.88	0	N/A	N/A	N/A				91.13	91.13	0	N/A	N/A	N/A				82.61	82.61	0	N/A	N/A	N/A
8	N41	c.904C>T	N	65	482	0.93	0.93	0	N/A	N/A	N/A				6.88	6.88	0	N/A	N/A	N/A				91.13	91.13	0	N/A	N/A	N/A				82.61	82.61	0	N/A	N/A	N/A
8	N42	c.923C>T	N	84	463	0.93	0.93	0	N/A	N/A	N/A				6.88	6.88	0	N/A	N/A	N/A				91.13	91.13	0	N/A	N/A	N/A				82.61	82.61	0	N/A	N/A	N/A
8	N43	c.938A>G	N	99	448	0.93	0.93	0	N/A	N/A	N/A				6.88	6.88	0	N/A	N/A	N/A				91.13	91.13	0	N/A	N/A	N/A				82.61	82.61	0	N/A	N/A	N/A	49.72	78.67	58.2261
8	N44	c.979C>G	N	140	407	0.93	0.93	0	N/A	N/A	N/A	new site	0.78	N/A	6.88	6.88	0	N/A	N/A	N/A	new site	3	N/A	91.13	91.13	0	N/A	N/A	N/A	new site	70.5	N/A	82.61	82.61	0	N/A	N/A	N/A	52.32	79.15	51.2806
8	N45	c.991G>A	N	152	395	0.93	0.93	0	N/A	N/A	N/A				6.88	6.88	0	N/A	N/A	N/A				91.13	91.13	0	N/A	N/A	N/A				82.61	82.61	0	N/A	N/A	N/A
8	N46	c.1039A>G	N	200	347	0.93	0.93	0	N/A	N/A	N/A				6.88	6.88	0	N/A	N/A	N/A				91.13	91.13	0	N/A	N/A	N/A				82.61	82.61	0	N/A	N/A	N/A
8	N47	c.1041A>C	N	202	345	0.93	0.93	0	N/A	N/A	N/A				6.88	6.88	0	N/A	N/A	N/A				91.13	91.13	0	N/A	N/A	N/A				82.61	82.61	0	N/A	N/A	N/A
8	N48	c.1054T>A	N	215	332	0.93	0.93	0	N/A	N/A	N/A	0.99	0.99	0	6.88	6.88	0	N/A	N/A	N/A	6.69	8.62	28.849	91.13	91.13	0	N/A	N/A	N/A	83.26	87.08	4.58804	82.61	82.61	0	N/A	N/A	N/A
8	N49	c.1154C>G	N	315	232	0.93	0.93	0	N/A	N/A	N/A				6.88	6.88	0	N/A	N/A	N/A				91.13	91.13	0	N/A	N/A	N/A				82.61	82.61	0	N/A	N/A	N/A
8	N50	c.1165A>T	N	326	221	0.93	0.93	0	N/A	N/A	N/A				6.88	6.88	0	N/A	N/A	N/A				91.13	91.13	0	N/A	N/A	N/A				82.61	82.61	0	N/A	N/A	N/A
8	N51	c.1265C>T	N	426	121	0.93	0.93	0	N/A	N/A	N/A				6.88	6.88	0	N/A	N/A	N/A				91.13	91.13	0	N/A	N/A	N/A				82.61	82.61	0	N/A	N/A	N/A
8	N52	c.1329A>G	N	490	57	0.93	0.93	0	N/A	N/A	N/A				6.88	6.88	0	N/A	N/A	N/A				91.13	91.13	0	N/A	N/A	N/A				82.61	82.61	0	N/A	N/A	N/A
8	N53	c.907C>T	N	68	479	0.93	0.93	0	N/A	N/A	N/A				6.88	6.88	0	N/A	N/A	N/A				91.13	91.13	0	N/A	N/A	N/A				82.61	82.61	0	N/A	N/A	N/A
6	N54	c.658T>A	N	137	65	0.99	0.99	0	0.79	0.79	0				9.94	9.94	0	8.17	8.17	0				85.79	85.79	0	76.82	76.82	0				81.29	81.29	0	78.88	78.88	0
1	N55	c.8G>A	N	7	80	N/A	N/A	N/A	0.83	0.83	0				N/A	N/A	N/A	7.44	7.44	0				N/A	N/A	N/A	79.95	79.95	0				N/A	N/A	N/A	86.17	86.17	0
2	N56	c.116A>G	N	27	136	0.94	0.94	0	0.97	0.97	0				7.6	7.6	0	8.34	8.34	0				88.74	88.74	0	74.28	74.28	0				88.6	88.6	0	82.56	82.56	0	48.85	77.8	59.2631
2	N57	c.177C>A	N	88	75	0.94	0.94	0	0.97	0.97	0				7.6	7.6	0	8.34	8.34	0				88.74	88.74	0	74.28	74.28	0				88.6	88.6	0	82.56	82.56	0
2	N58	c.250A>G	N	161	2	0.94	0.94	0	0.97	0.92	-5.15464				7.6	7.6	0	8.34	7.39	-11.3909				88.74	88.74	0	74.28	71.53	-3.70221				88.6	88.6	0	82.56	82.56	0
6	N59	c.674C>T	N	153	49	0.99	0.99	0	0.79	0.79	0				9.94	9.94	0	8.17	8.17	0				85.79	85.79	0	76.82	76.82	0				81.29	81.29	0	78.88	78.88	0
7	N60	c.769G>A	N	45	69	0.99	0.99	0	0.99	0.99	0				9.75	9.75	0	8.76	8.76	0				97.75	97.75	0	87.85	87.85	0				93.79	93.79	0	87.83	87.83	0
8	N61	c.859A>T	N	20	527	0.93	0.93	0	N/A	N/A	N/A				6.88	6.88	0	N/A	N/A	N/A				91.13	91.13	0	N/A	N/A	N/A				82.61	82.61	0	N/A	N/A	N/A	48.61	75.45	55.215
8	N62	c.967G>A	N	128	419	0.93	0.93	0	N/A	N/A	N/A				6.88	6.88	0	N/A	N/A	N/A				91.13	91.13	0	N/A	N/A	N/A				82.61	82.61	0	N/A	N/A	N/A
8	N63	c.1048T>G	N	209	338	0.93	0.93	0	N/A	N/A	N/A				6.88	6.88	0	N/A	N/A	N/A				91.13	91.13	0	N/A	N/A	N/A				82.61	82.61	0	N/A	N/A	N/A	44.04	72.99	65.7357
8	N64	c.1381A>C	N	542	5	0.93	0.93	0	N/A	N/A	N/A				6.88	6.88	0	N/A	N/A	N/A				91.13	91.13	0	N/A	N/A	N/A				82.61	82.61	0	N/A	N/A	N/A
	Synonymous:
1	N65	c.48C>A	N	47	40	N/A	N/A	N/A	0.83	0.83	0				N/A	N/A	N/A	7.44	7.44	0				N/A	N/A	N/A	79.95	79.95	0				N/A	N/A	N/A	86.17	86.17	0
1	N66	c.51C>T	N	50	37	N/A	N/A	N/A	0.83	0.83	0				N/A	N/A	N/A	7.44	7.44	0				N/A	N/A	N/A	79.95	79.95	0				N/A	N/A	N/A	86.17	86.17	0
1	N67	c.60A>G	N	59	28	N/A	N/A	N/A	0.83	0.83	0				N/A	N/A	N/A	7.44	7.44	0				N/A	N/A	N/A	79.95	79.95	0				N/A	N/A	N/A	86.17	86.17	0
2	N68	c.108C>T	N	19	144	0.94	0.92	-2.12766	0.97	0.97	0				7.6	7.6	0	8.34	8.34	0				88.74	88.74	0	74.28	74.28	0				88.6	88.6	0	82.56	82.56	0
2	N69	c.114C>T	N	25	138	0.94	0.94	0	0.97	0.97	0				7.6	7.6	0	8.34	8.34	0				88.74	88.74	0	74.28	74.28	0				88.6	88.6	0	82.56	82.56	0
2	N70	c.189A>G	N	100	63	0.94	0.94	0	0.97	0.97	0				7.6	7.6	0	8.34	8.34	0				88.74	88.74	0	74.28	74.28	0				88.6	88.6	0	82.56	82.56	0
2	N71	c.231T>G	N	142	21	0.94	0.94	0	0.97	0.97	0				7.6	7.6	0	8.34	8.34	0				88.74	88.74	0	74.28	74.28	0				88.6	88.6	0	82.56	82.56	0
3	N72	c.273T>C	N	20	4	1	1	0	0.99	0.99	0				9.07	9.07	0	8.72	8.72	0	5.57	6.49	16.5171	88.53	88.53	0	81.58	81.58	0				82.8	82.8	0	91.09	91.09	0
3	N73	c.276T>G	N	23	1	1	1	0	0.99	0.99	0				9.07	9.07	0	8.72	8.84	1.37615				88.53	88.53	0	81.58	81.13	-0.551606				82.8	82.8	0	91.09	91.09	0	73.79	77.65	5.23106
4	N74	c.294G>A	N	16	97	0.22	0.23	4.54545	1	1	0				5.14	5.14	0	9.66	9.66	0				67.13	67.13	0	95.87	95.87	0				78.45	78.45	0	98.02	98.02	0
4	N75	c.315C>T	N	37	76	0.22	0.22	0	1	1	0				5.14	5.14	0	9.66	9.66	0	1.92	2.32	20.8333	67.13	67.13	0	95.87	95.87	0	66	68.1	3.18182	78.45	78.45	0	98.02	98.02	0	43.61	70.45	61.5455
4	N76	c.333C>T	N	55	58	0.22	0.22	0	1	1	0				5.14	5.14	0	9.66	9.66	0				67.13	67.13	0	95.87	95.87	0				78.45	78.45	0	98.02	98.02	0
4	N77	c.384T>C	N	106	7	0.22	0.22	0	1	1	0	0.34	0.46	35.2941	5.14	5.14	0	9.66	9.66	0				67.13	67.13	0	95.87	95.87	0				78.45	78.45	0	98.02	98.02	0
5	N78	c.423C>T	N	31	97	0.94	0.94	0	0.21	0.21	0	new site	0.27	N/A	9.23	9.23	0	3	3	0	new site	4.72	N/A	86.18	86.18	0	72.4	72.4	0	new site	74.19	N/A	82.9	82.9	0	80.32	80.32	0	57.2	84.04	46.9231
5	N79	c.456G>A	N	64	64	0.94	0.94	0	0.21	0.21	0				9.23	9.23	0	3	3	0				86.18	86.18	0	72.4	72.4	0				82.9	82.9	0	80.32	80.32	0	41.17	70.11	70.2939
5	N80	c.465C>T	N	73	55	0.94	0.94	0	0.21	0.21	0				9.23	9.23	0	3	3	0	new site	2.7	N/A	86.18	86.18	0	72.4	72.4	0	new site	72.36	N/A	82.9	82.9	0	80.32	80.32	0
5	N81	c.477G>A	N	85	43	0.94	0.94	0	0.21	0.21	0				9.23	9.23	0	3	3	0				86.18	86.18	0	72.4	72.4	0	new site	77.31	N/A	82.9	82.9	0	80.32	80.32	0	50.89	79.83	56.8678
5	N82	c.483T>C	N	91	37	0.94	0.94	0	0.21	0.21	0				9.23	9.23	0	3	3	0				86.18	86.18	0	72.4	72.4	0				82.9	82.9	0	80.32	80.32	0
5	N83	c.507C>G	N	115	13	0.94	0.94	0	0.21	0.21	0				9.23	9.23	0	3	3	0				86.18	86.18	0	72.4	72.4	0				82.9	82.9	0	80.32	80.32	0	43.34	70.18	61.9289
5	N84	c.513A>G	N	121	7	0.94	0.94	0	0.21	0.21	0	new site	0.34	N/A	9.23	9.23	0	3	3	0	new site	3.28	N/A	86.18	86.18	0	72.4	72.4	0				82.9	82.9	0	80.32	80.32	0	68.88	81.05	17.6684
6	N85	c.582T>G	N	61	141	0.99	0.99	0	0.79	0.79	0				9.94	9.94	0	8.17	8.17	0				85.79	85.79	0	76.82	76.82	0				81.29	81.29	0	78.88	78.88	0
6	N86	c.603T>C	N	82	120	0.99	0.99	0	0.79	0.79	0				9.94	9.94	0	8.17	8.17	0				85.79	85.79	0	76.82	76.82	0				81.29	81.29	0	78.88	78.88	0
6	N87	c.606A>C	N	85	117	0.99	0.99	0	0.79	0.79	0				9.94	9.94	0	8.17	8.17	0				85.79	85.79	0	76.82	76.82	0	new site	70.15	N/A	81.29	81.29	0	78.88	78.88	0
6	N88	c.618A>G	N	97	105	0.99	0.99	0	0.79	0.79	0				9.94	9.94	0	8.17	8.17	0				85.79	85.79	0	76.82	76.82	0				81.29	81.29	0	78.88	78.88	0	47.26	76.2	61.2357
6	N89	c.696T>C	N	175	27	0.99	0.99	0	0.79	0.79	0				9.94	9.94	0	8.17	8.17	0				85.79	85.79	0	76.82	76.82	0				81.29	81.29	0	78.88	78.88	0
6	N90	c.714C>T	N	193	9	0.99	0.99	0	0.79	0.79	0	0.81	0.87	7.40741	9.94	9.94	0	8.17	8.17	0	6.67	6.87	2.9985	85.79	85.79	0	76.82	76.82	0	84.8	88.08	3.86792	81.29	81.29	0	78.88	78.88	0	92.79	93.49	0.754392
7	N91	c.730T>C	N	6	108	0.99	0.99	0	0.99	0.99	0	0.36	0.59	63.8889	9.75	9.75	0	8.76	8.76	0				97.75	97.75	0	87.85	87.85	0				93.79	93.79	0	87.83	87.83	0
7	N92	c.750A>T	N	26	88	0.99	0.99	0	0.99	0.99	0				9.75	9.75	0	8.76	8.76	0				97.75	97.75	0	87.85	87.85	0	76.46	82.76	8.2396	93.79	93.79	0	87.83	87.83	0	79.16	83.08	4.952
7	N93	c.759A>C	N	35	79	0.99	0.99	0	0.99	0.99	0				9.75	9.75	0	8.76	8.76	0				97.75	97.75	0	87.85	87.85	0				93.79	93.79	0	87.83	87.83	0
7	N94	c.768C>T	N	44	70	0.99	0.99	0	0.99	0.99	0				9.75	9.75	0	8.76	8.76	0				97.75	97.75	0	87.85	87.85	0				93.79	93.79	0	87.83	87.83	0
7	N95	c.774T>C	N	50	64	0.99	0.99	0	0.99	0.99	0				9.75	9.75	0	8.76	8.76	0				97.75	97.75	0	87.85	87.85	0				93.79	93.79	0	87.83	87.83	0
7	N96	c.819T>C	N	95	19	0.99	0.99	0	0.99	0.99	0				9.75	9.75	0	8.76	8.76	0				97.75	97.75	0	87.85	87.85	0				93.79	93.79	0	87.83	87.83	0
7	N97	c.834C>T	N	110	4	0.99	0.99	0	0.99	0.99	0				9.75	9.75	0	8.76	8.76	0				97.75	97.75	0	87.85	87.85	0				93.79	93.79	0	87.83	87.83	0
8	N98	c.894A>C	N	55	492	0.93	0.93	0	N/A	N/A	N/A				6.88	6.88	0	N/A	N/A	N/A				91.13	91.13	0	N/A	N/A	N/A				82.61	82.61	0	N/A	N/A	N/A
8	N99	c.936C>T	N	97	450	0.93	0.93	0	N/A	N/A	N/A				6.88	6.88	0	N/A	N/A	N/A				91.13	91.13	0	N/A	N/A	N/A				82.61	82.61	0	N/A	N/A	N/A
8	N100	c.966C>T	N	127	420	0.93	0.93	0	N/A	N/A	N/A				6.88	6.88	0	N/A	N/A	N/A				91.13	91.13	0	N/A	N/A	N/A				82.61	82.61	0	N/A	N/A	N/A
8	N101	c.969A>G	N	130	417	0.93	0.93	0	N/A	N/A	N/A				6.88	6.88	0	N/A	N/A	N/A				91.13	91.13	0	N/A	N/A	N/A				82.61	82.61	0	N/A	N/A	N/A
8	N102	c.1026G>A	N	187	360	0.93	0.93	0	N/A	N/A	N/A				6.88	6.88	0	N/A	N/A	N/A				91.13	91.13	0	N/A	N/A	N/A				82.61	82.61	0	N/A	N/A	N/A
8	N103	c.1029C>T	N	190	357	0.93	0.93	0	N/A	N/A	N/A				6.88	6.88	0	N/A	N/A	N/A				91.13	91.13	0	N/A	N/A	N/A				82.61	82.61	0	N/A	N/A	N/A
8	N104	c.1032C>T	N	193	354	0.93	0.93	0	N/A	N/A	N/A				6.88	6.88	0	N/A	N/A	N/A				91.13	91.13	0	N/A	N/A	N/A				82.61	82.61	0	N/A	N/A	N/A
8	N105	c.1038C>T	N	199	348	0.93	0.93	0	N/A	N/A	N/A				6.88	6.88	0	N/A	N/A	N/A				91.13	91.13	0	N/A	N/A	N/A				82.61	82.61	0	N/A	N/A	N/A
8	N106	c.1074A>G	N	235	312	0.93	0.93	0	N/A	N/A	N/A				6.88	6.88	0	N/A	N/A	N/A				91.13	91.13	0	N/A	N/A	N/A	new site	72.58	N/A	82.61	82.61	0	N/A	N/A	N/A
8	N107	c.1092A>G	N	253	294	0.93	0.93	0	N/A	N/A	N/A	new site	0.26	N/A	6.88	6.88	0	N/A	N/A	N/A	new site	5.66	N/A	91.13	91.13	0	N/A	N/A	N/A	new site	81.28	N/A	82.61	82.61	0	N/A	N/A	N/A	64.21	91.04	41.7848
8	N108	c.1095A>G	N	256	291	0.93	0.93	0	N/A	N/A	N/A				6.88	6.88	0	N/A	N/A	N/A				91.13	91.13	0	N/A	N/A	N/A				82.61	82.61	0	N/A	N/A	N/A
8	N109	c.1107T>C	N	268	279	0.93	0.93	0	N/A	N/A	N/A				6.88	6.88	0	N/A	N/A	N/A				91.13	91.13	0	N/A	N/A	N/A				82.61	82.61	0	N/A	N/A	N/A	86.95	87.61	0.759057
8	N110	c.1110G>A	N	271	276	0.93	0.93	0	N/A	N/A	N/A				6.88	6.88	0	N/A	N/A	N/A	new site	4.32	N/A	91.13	91.13	0	N/A	N/A	N/A	new site	71.02	N/A	82.61	82.61	0	N/A	N/A	N/A
8	N111	c.1141A>G	N	302	245	0.93	0.93	0	N/A	N/A	N/A				6.88	6.88	0	N/A	N/A	N/A				91.13	91.13	0	N/A	N/A	N/A				82.61	82.61	0	N/A	N/A	N/A
8	N112	c.1191T>C	N	352	195	0.93	0.93	0	N/A	N/A	N/A				6.88	6.88	0	N/A	N/A	N/A				91.13	91.13	0	N/A	N/A	N/A				82.61	82.61	0	N/A	N/A	N/A
8	N113	c.1209T>C	N	370	177	0.93	0.93	0	N/A	N/A	N/A				6.88	6.88	0	N/A	N/A	N/A				91.13	91.13	0	N/A	N/A	N/A				82.61	82.61	0	N/A	N/A	N/A	65.69	73.37	11.6913
8	N114	c.1218A>G	N	379	168	0.93	0.93	0	N/A	N/A	N/A				6.88	6.88	0	N/A	N/A	N/A				91.13	91.13	0	N/A	N/A	N/A				82.61	82.61	0	N/A	N/A	N/A
8	N115	c.1254A>G	N	415	132	0.93	0.93	0	N/A	N/A	N/A				6.88	6.88	0	N/A	N/A	N/A				91.13	91.13	0	N/A	N/A	N/A				82.61	82.61	0	N/A	N/A	N/A	46.49	75.43	62.2499
8	N116	c.1257G>T	N	418	129	0.93	0.93	0	N/A	N/A	N/A				6.88	6.88	0	N/A	N/A	N/A				91.13	91.13	0	N/A	N/A	N/A				82.61	82.61	0	N/A	N/A	N/A	72.33	75.96	5.01866
8	N117	c.1263G>A	N	424	123	0.93	0.93	0	N/A	N/A	N/A				6.88	6.88	0	N/A	N/A	N/A				91.13	91.13	0	N/A	N/A	N/A				82.61	82.61	0	N/A	N/A	N/A
8	N118	c.1269T>C	N	430	117	0.93	0.93	0	N/A	N/A	N/A				6.88	6.88	0	N/A	N/A	N/A				91.13	91.13	0	N/A	N/A	N/A				82.61	82.61	0	N/A	N/A	N/A
8	N119	c.1290C>T	N	451	96	0.93	0.93	0	N/A	N/A	N/A				6.88	6.88	0	N/A	N/A	N/A	0.46	0.57	23.913	91.13	91.13	0	N/A	N/A	N/A				82.61	82.61	0	N/A	N/A	N/A
8	N120	c.1317C>T	N	478	69	0.93	0.93	0	N/A	N/A	N/A	new site	1	N/A	6.88	6.88	0	N/A	N/A	N/A	new site	8.88	N/A	91.13	91.13	0	N/A	N/A	N/A	87.12	87.54	0.482094	82.61	82.61	0	N/A	N/A	N/A	60.05	86.88	44.6794
				478	69
